# Supplementary material for: QTL analysis of important agronomic traits and metabolites in foxtail millet (Setaria italica) by RIL population and widely targeted metabolome
Source: Front Plant Sci. 2023 Jan 10;13:1035906. doi: 10.3389/fpls.2022.1035906 (PMC9872001; doi:10.3389/fpls.2022.1035906)
Supplement: Supplementary file 2 [file Table_1.xlsx]

## Sheet: S1
Supplementary table 1. Agronomic trait information of RIL population.
TraitName	Agronomic trait	Year
AC	Anther color	2016, 2017, 2018
BC	Bristle color	2016, 2017, 2018
BL	Bristle length	2016, 2017, 2018
EL	Ear length	2016, 2017, 2018
ES	Ear shape	2016, 2017
GC	Glume color	2017, 2018
GrainC	Grain color	2018
GraW	Grain weight	2016, 2018
GW	Gross Weight	2016, 2018
HS	Heading stage	2016, 2017, 2018
LEN/NL	Length of ear neck	2016, 2017, 2018
MC	Millet color	2018
NG	Number of grain	2016, 2018
NM	Number of millet	2016, 2018
PC	Plant color	2016, 2017, 2018
PH	Plant Height	2018
PN	Panicle number	2016, 2017, 2018
PW	Panicle weight	2016, 2018
SC	Seedling color	2017
SD	Stem diameter	2016, 2017, 2018
SL	Stem length	2016, 2017
SNN	stem node number	2016, 2017, 2018
SS	Spike neck shape	2017, 2018
TCL	Top cat leaf traits	2017
TGW	Thousand-grain weight	2016, 2018
TNE	Total number of ear	2017
TPN	Total plant number	2017
TSL	Top second leaf length	2016, 2017, 2018
TSW	Top second leaf width	2016, 2017, 2018

## Sheet: S2
Supplementary table 2. Scheduled MRM transitions for widely targeted metabolite analysis in millet leaf.
Peak number	Ion mode	Precursor ions (Q1, Da)	Major fragments(Da)	Formula	Compound_name	Class	Identification (level)	CV value of mix	CV value of population	Heritability
GZ0002	Negative	376.1	-	-	Unknown	Unknown	-	4.07552	17.3008	0.382372
GZ0003	Negative	518.1	-	-	Unknown	Unknown	-	2.48955	17.5081	0.188817
GZ0004	Negative	619	-	-	Unknown	Unknown	-	5.54084	21.2741	-
GZ0005	Negative	415	-	-	Unknown	Unknown	-	3.6239	21.17	0.315727
GZ0006	Negative	603	-	-	Unknown	Unknown	-	4.21142	21.5479	0.162028
GZ0007	Negative	489.1	-	-	Unknown	Unknown	-	0.941315	28.7663	-
GZ0008	Negative	629.1	-	-	Unknown	Unknown	-	2.06226	34.5724	0.112499
GZ0009	Negative	384	-	-	Unknown	Unknown	-	2.90186	33.7132	0.0587082
GZ0011	Negative	681.1	-	-	Unknown	Unknown	-	8.22287	42.887	-
GZ0012	Negative	685	-	-	Unknown	Unknown	-	5.54528	41.6345	0.0622559
GZ0013	Negative	824.1	-	-	Unknown	Unknown	-	13.0214	64.998	0.202033
GZ0014	Negative	638.1	-	-	Unknown	Unknown	-	2.7098	22.8741	0.133623
GZ0015	Negative	637.1	-	-	Unknown	Unknown	-	2.27573	20.3349	0.131957
GZ0016	Negative	735.1	-	-	Unknown	Unknown	-	2.52169	20.4376	0.0623308
GZ0017	Negative	738.1	-	-	Unknown	Unknown	-	3.09062	22.5475	0.130997
GZ0018	Negative	121	-	-	Unknown	Unknown	-	2.54943	13.3701	0.389862
GZ0019	Negative	834.1	-	-	Unknown	Unknown	-	3.22376	19.6739	0.134174
GZ0020	Negative	480.1	-	-	Unknown	Unknown	-	1.26056	20.9321	0.109082
GZ0023	Negative	745.1	-	-	Unknown	Unknown	-	1.90026	47.7674	0.125627
GZ0024	Negative	651.1	-	-	Unknown	Unknown	-	2.04106	41.3371	0.156331
GZ0025	Negative	552.1	-	-	Unknown	Unknown	-	2.06954	40.4278	0.122466
GZ0026	Negative	534.1	-	-	Unknown	Unknown	-	3.89772	38.2868	0.133236
GZ0028	Negative	887.1	-	-	Unknown	Unknown	-	2.04417	20.9248	0.13361
GZ0029	Negative	691.1	-	-	Unknown	Unknown	-	2.29671	13.667	0.13696
GZ0030	Negative	141.03	78.5;86.5;96.6;70.6;134.6	C6H6O4	trans,trans-Muconic acid	Organic acids	standard	6.32363	29.4624	0.145448
GZ0031	Negative	168	167.8;103.5;135.5;136.6;109.9	C7H11N3O2	3-N-Methyl-L-histidine	Amino acids and derivatives	standard	3.2803	62.3689	0.0645756
GZ0032	Negative	221	-	-	Unknown	Unknown	-	4.52306	62.4007	0.0656235
GZ0033	Negative	179.1	-	-	Unknown	Unknown	-	1.71478	12.0814	0.221605
GZ0034	Negative	98.1	-	-	Unknown	Unknown	-	3.3286	23.795	0.0630111
GZ0035	Negative	431.1	-	-	Unknown	Unknown	-	2.20202	14.5594	0.408928
GZ0036	Negative	783.5	-	-	Unknown	Unknown	-	7.74761	42.5517	0.130877
GZ0037	Negative	333.1	-	-	Unknown	Unknown	-	2.46528	72.3529	0.0865037
GZ0038	Negative	223.1	-	-	Unknown	Unknown	-	3.27332	94.6291	0.272142
GZ0039	Negative	752.1	-	-	Unknown	Unknown	-	9.3798	48.5592	0.0712453
GZ0040	Negative	396.1	-	-	Unknown	Unknown	-	4.98392	28.776	-
GZ0041	Negative	489.1	-	-	Unknown	Unknown	-	2.05943	30.8371	0.156363
GZ0042	Negative	173.1	130.8;72.4;92.6;61.5;136.8	C6H14N4O2	L-(+)-Arginine	Amino acids and derivatives	standard	2.87158	35.5709	0.096715
GZ0043	Negative	197	-	-	Unknown	Unknown	-	8.3575	24.6344	0.062964
GZ0044	Negative	423.1	-	-	Unknown	Unknown	-	2.25682	21.3854	0.165568
GZ0045	Negative	325.1	-	-	Unknown	Unknown	-	1.09424	20.464	0.0645043
GZ0046	Negative	154.1	92.5;111.7;79.7;93.2;153.9	C6H9N3O2	L-Histidine	Amino acids and derivatives	standard	3.40474	25.4588	0.0851634
GZ0048	Negative	132	87.6;131.6;70.5;114.8;113.7	C4H7NO4	L-Aspartic acid	Amino acids and derivatives	standard	1.8852	28.5743	-
GZ0049	Negative	410.1	-	-	Unknown	Unknown	-	2.75754	24.2652	-
GZ0050	Negative	132	-	-	Unknown	Unknown	-	1.23836	26.1759	0.0639745
GZ0051	Negative	193.141	-	-	Unknown	Unknown	-	5.08118	19.7249	0.0602559
GZ0052	Negative	583.2	-	-	Unknown	Unknown	-	3.57663	23.8447	0.194343
GZ0053	Negative	195.157	-	-	Unknown	Unknown	-	2.36106	20.0068	0.168506
GZ0054	Negative	209.1	-	-	Unknown	Unknown	-	1.74972	18.6153	0.079058
GZ0055	Negative	422.1	-	-	Unknown	Unknown	-	3.86587	48.6172	0.223477
GZ0056	Negative	146.1	101.6;127.7;145.8;83.7;73.7	C5H9NO4	L-Glutamic acid	Amino acids and derivatives	standard	2.01043	20.1885	-
GZ0058	Negative	195.1	-	-	Unknown	Unknown	-	3.65595	21.4073	-
GZ0059	Negative	424.1	-	-	Unknown	Unknown	-	4.31137	25.8401	0.102995
GZ0060	Negative	131.054	114.02;113.04;70.03;95.03	C4H8N2O3	L-Asparagine	Amino acids and derivatives	standard	2.09872	31.8995	-
GZ0061	Negative	348.1	-	-	Unknown	Unknown	-	4.36516	30.2517	0.0592263
GZ0062	Negative	145.069	109	C5H10N2O3	L-Glutamine	Amino acids and derivatives	standard	2.93458	33.5748	0.0762676
GZ0063	Negative	375	-	-	Unknown	Unknown	-	2.92892	33.1309	0.125717
GZ0064	Negative	104	74.02;72.01	C3H7NO3	L-Serine	Amino acids and derivatives	standard	2.62307	26.4195	0.198514
GZ0065	Negative	322	-	-	Unknown	Unknown	-	8.63609	48.9937	0.126268
GZ0066	Negative	179.157	-	-	Unknown	Unknown	-	4.17107	18.9656	0.139765
GZ0067	Negative	318.1	-	-	Unknown	Unknown	-	2.47722	30.6013	0.0658499
GZ0068	Negative	327.1	-	-	Unknown	Unknown	-	9.73883	55.9022	0.118871
GZ0069	Negative	231.1	-	-	Unknown	Unknown	-	5.12519	34.0464	0.0680358
GZ0070	Negative	120.02	87.5;61.4;103.4;75.7;88.9	C3H7NO2S	L-Cysteine	Amino acids and derivatives	standard	9.07081	34.4711	0.198475
GZ0071	Negative	181.08	70.5;180.8;104.6;100.7;72.6	C6H14O6	D-Sorbitol	Others	standard	6.70778	37.9086	0.0657809
GZ0072	Negative	311.1	-	-	Unknown	Unknown	-	6.26131	57.7884	0.0998214
GZ0073	Negative	174.1	130.8;73.5;93.8;111.5;72.5	C6H13N3O3	L-Citrulline	Amino acids and derivatives	putatively annotated	6.55128	47.8001	-
GZ0074	Negative	500.1	-	-	Unknown	Unknown	-	7.64939	53.6874	0.216151
GZ0075	Negative	326.1	-	-	Unknown	Unknown	-	4.90649	41.5402	0.0694347
GZ0076	Negative	179	-	-	Unknown	Unknown	-	2.31559	63.8027	0.080082
GZ0077	Negative	144.085	-	-	Unknown	Unknown	-	4.98327	52.3449	0.14308
GZ0078	Negative	359.1	-	-	Unknown	Unknown	-	4.31385	56.8124	0.131526
GZ0079	Negative	239	-	-	Unknown	Unknown	-	3.17871	35.0448	0.171508
GZ0080	Negative	179	-	-	Unknown	Unknown	-	4.25051	34.4364	-
GZ0081	Negative	164	-	-	Unknown	Unknown	-	3.54893	50.2588	0.298693
GZ0082	Negative	118	73.6;71.2;85.6;69.6;97.4	C4H9NO3	L-Threonine	Amino acids and derivatives	standard	4.52948	37.0104	0.206022
GZ0083	Negative	149	-	-	Unknown	Unknown	-	4.76215	52.0389	0.0704659
GZ0085	Negative	228.1	-	-	Unknown	Unknown	-	5.43124	38.3764	0.148327
GZ0086	Negative	503.442	85.03;69.03;127.04;145.05;163.06	C18H32O16	D(+)-Melezitose	Others	putatively annotated	5.0691	49.6197	0.0697301
GZ0087	Negative	372.1	-	-	Unknown	Unknown	-	4.77431	59.844	0.0770008
GZ0088	Negative	179	86.5;74.5;70.5;58.5;160.9	C6H12O6	Glucose	Others	standard	2.79936	35.5972	0.0650248
GZ0089	Negative	474.1	-	-	Unknown	Unknown	-	5.28718	47.8086	-
GZ0090	Negative	416.1	-	-	Unknown	Unknown	-	4.92085	55.7512	-
GZ0091	Negative	242.1	-	-	Unknown	Unknown	-	2.4095	32.5216	0.0959309
GZ0092	Negative	600.1	-	-	Unknown	Unknown	-	8.86132	40.2176	0.0894733
GZ0093	Negative	526.1	-	-	Unknown	Unknown	-	8.91725	47.0425	0.128955
GZ0094	Negative	446.1	-	-	Unknown	Unknown	-	5.8641	56.9037	0.193368
GZ0095	Negative	460.1	61.5;162.7;188.9;135.6;302	C19H27NO12	Anthranilate O-hexosyl-O-hexoside	Phenolic acids	putatively annotated	7.62802	59.358	0.088157
GZ0096	Negative	341	341;70.5;112.7;178.9;100.6	C12H22O11	D-(+)-Sucrose	Others	putatively annotated	3.14496	31.0693	0.121482
GZ0097	Negative	341.1	179	C12H22O11	Galactinol	Nucleotide and derivatives	putatively annotated	2.1095	28.3442	0.0789228
GZ0098	Negative	151.146	-	-	Unknown	Unknown	-	7.96765	46.5645	0.0811654
GZ0099	Negative	566.1	-	-	Unknown	Unknown	-	2.70345	21.4008	-
GZ0100	Negative	534.1	-	-	Unknown	Unknown	-	3.20431	41.0253	0.158976
GZ0101	Negative	533.1	-	-	Unknown	Unknown	-	3.57417	38.4381	0.157602
GZ0102	Negative	684.1	-	-	Unknown	Unknown	-	2.47274	35.2435	0.0778272
GZ0103	Negative	683.1	-	-	Unknown	Unknown	-	3.56746	33.5281	-
GZ0104	Negative	447.1	-	-	Unknown	Unknown	-	3.18516	34.2463	0.0657553
GZ0105	Negative	521.1	-	-	Unknown	Unknown	-	4.37723	24.6012	0.140604
GZ0106	Negative	179.157	-	-	Unknown	Unknown	-	3.08073	28.8771	0.406542
GZ0107	Negative	430.1	-	-	Unknown	Unknown	-	4.26886	36.1853	-
GZ0108	Negative	599.1	-	-	Unknown	Unknown	-	4.02517	28.999	0.127192
GZ0109	Negative	626.1	-	-	Unknown	Unknown	-	6.58877	34.8952	0.165199
GZ0110	Negative	149	-	-	Unknown	Unknown	-	2.76609	14.8799	0.138283
GZ0111	Negative	352.1	-	-	Unknown	Unknown	-	17.5953	153.181	0.121649
GZ0112	Negative	351.1	-	-	Unknown	Unknown	-	14.3782	159.338	0.146158
GZ0113	Negative	117	-	-	Unknown	Unknown	-	15.269	52.8178	0.226238
GZ0114	Negative	175	-	-	Unknown	Unknown	-	16.1123	1265.48	-
GZ0115	Negative	238.1	-	-	Unknown	Unknown	-	17.854	145.459	0.161877
GZ0116	Negative	633	-	-	Unknown	Unknown	-	4.2493	25.2534	0.2394
GZ0117	Negative	364.1	-	-	Unknown	Unknown	-	17.1685	78.2185	0.0865741
GZ0118	Negative	191	111.1;87;85;72.9;129.1	C6H8O7	Citric acid	Organic acids	standard	4.27642	44.0085	-
GZ0119	Negative	443.1	-	-	Unknown	Unknown	-	4.92607	30.0354	-
GZ0120	Negative	212.1	-	-	Unknown	Unknown	-	7.58433	25.5117	0.0944678
GZ0121	Negative	436.1	-	-	Unknown	Unknown	-	4.55444	38.59	0.0829559
GZ0122	Negative	307.1	-	-	Unknown	Unknown	-	13.7446	75.5608	0.160325
GZ0123	Negative	112.059	-	-	Unknown	Unknown	-	3.10502	25.5998	0.226846
GZ0124	Negative	647.1	-	-	Unknown	Unknown	-	3.64897	31.2416	0.301895
GZ0125	Negative	177.14	-	-	Unknown	Unknown	-	9.58619	73.5396	-
GZ0126	Negative	159.2	-	-	Unknown	Unknown	-	5.22441	29.7297	-
GZ0127	Negative	189.095	-	-	Unknown	Unknown	-	5.80334	51.5326	0.11176
GZ0128	Negative	130.07	87.6;85.5;129.7;84.4;101.3	C4H9N3O2	Creatine	Organic acids	standard	3.88512	25.2933	0.0586202
GZ0129	Negative	165.05	74.5;86.6;164.7;104.7;72.5	C5H10O6	D-Xylonic acid	Organic acids	standard	1.79565	23.2441	-
GZ0130	Negative	147	-	-	Unknown	Unknown	-	3.16754	27.9542	0.146929
GZ0131	Negative	320.1	-	-	Unknown	Unknown	-	5.44156	29.5352	0.222462
GZ0132	Negative	173.053	-	-	Unknown	Unknown	-	2.20267	34.5936	0.224898
GZ0133	Negative	351.1	-	-	Unknown	Unknown	-	13.8797	289.59	-
GZ0134	Negative	133	72.9;70.9;115.1;89.1;78.7	C4H6O5	L(-)-Malic acid	Organic acids	standard	3.92387	17.817	0.0581535
GZ0135	Negative	273.1	-	-	Unknown	Unknown	-	16.8131	159.113	0.252033
GZ0138	Negative	103.047	102.5;58.5;86.6;84.5;60	C4H8O3	3-Hydroxybutyrate	Organic acids	standard	4.20902	32.8834	0.279989
GZ0139	Negative	337.1	-	-	Unknown	Unknown	-	4.92685	33.0641	0.211165
GZ0140	Negative	87	59.01	C3H4O3	Pyruvic acid	Organic acids	putatively annotated	29.0336	71.5716	0.0595752
GZ0142	Negative	565.1	-	-	Unknown	Unknown	-	3.58299	27.1881	0.0654557
GZ0143	Negative	606.1	-	-	Unknown	Unknown	-	2.44298	29.849	0.0914974
GZ0144	Negative	565.1	323;475.1;384.9;521.4;505.1	C15H24N2O17P2	Uridine 5'-diphospho-D-glucose	Nucleotide and derivatives	putatively annotated	3.00664	28.5163	-
GZ0145	Negative	249.3	-	-	Unknown	Unknown	-	20.3224	79.3496	0.231665
GZ0146	Negative	313.1	-	-	Unknown	Unknown	-	4.57509	18.4726	-
GZ0147	Negative	522.1	-	-	Unknown	Unknown	-	5.63157	47.1313	0.0645338
GZ0148	Negative	566.1	-	-	Unknown	Unknown	-	3.61063	28.4838	0.161198
GZ0149	Negative	290.1	-	-	Unknown	Unknown	-	4.08856	45.3533	0.275224
GZ0150	Negative	535.1	-	-	Unknown	Unknown	-	3.9161	24.0759	0.131969
GZ0151	Negative	334.1	-	-	Unknown	Unknown	-	5.52096	24.6626	0.21348
GZ0152	Negative	307.1	-	-	Unknown	Unknown	-	5.67766	73.398	0.183571
GZ0153	Negative	308.1	-	-	Unknown	Unknown	-	9.8818	68.6677	0.149125
GZ0155	Negative	209.1	-	-	Unknown	Unknown	-	4.0411	20.7418	0.057696
GZ0156	Negative	187.2	-	-	Unknown	Unknown	-	8.65112	59.3674	-
GZ0157	Negative	155	-	-	Unknown	Unknown	-	2.49855	23.4867	0.231946
GZ0158	Negative	213	96.5;140.6;213;78.5;150.7	C5H11O7P	Deoxyribose 5-phosphate	Nucleotide and derivatives	standard	6.28025	72.4106	0.300794
GZ0159	Negative	406.1	-	-	Unknown	Unknown	-	9.54569	87.1702	0.0831472
GZ0160	Negative	191	111.1;85;87;73;127.2	C7H12O6	Quinic acid	Phenolic acids	standard	2.68533	17.3604	0.24994
GZ0161	Negative	525.1	-	-	Unknown	Unknown	-	4.41941	38.9229	0.155213
GZ0162	Negative	166.1	-	-	Unknown	Unknown	-	4.6787	26.4282	0.0803178
GZ0163	Negative	145	-	-	Unknown	Unknown	-	2.8521	24.188	0.0609382
GZ0164	Negative	145	-	-	Unknown	Unknown	-	4.25863	25.2138	-
GZ0165	Negative	515	-	-	Unknown	Unknown	-	7.11189	70.2116	0.127496
GZ0166	Negative	854.1	-	-	Unknown	Unknown	-	6.90649	26.2152	-
GZ0167	Negative	742.1	620.2;408;550.3;724.3;652.1	C21H28N7O17P3	NADP	Others	standard	2.2236	117.172	-
GZ0168	Negative	400.1	-	-	Unknown	Unknown	-	5.98277	49.9397	0.0763637
GZ0169	Negative	306	127.8;142.8;178.8;306;210	C10H17N3O6S	Glutathione reduced form	Amino acids and derivatives	standard	6.68403	83.6518	0.156002
GZ0170	Negative	653.1	-	-	Unknown	Unknown	-	11.2013	117.734	-
GZ0171	Negative	633.1	-	-	Unknown	Unknown	-	4.08558	29.4027	0.442695
GZ0172	Negative	347	-	-	Unknown	Unknown	-	5.27092	68.8113	0.132163
GZ0173	Negative	346.1	211.0;79.0;97.0;134.05	C10H14N5O7P	Adenosine 5'-monophosphate	Nucleotide and derivatives	standard	1.76368	62.4189	0.208659
GZ0174	Negative	272.1	-	-	Unknown	Unknown	-	5.81198	63.0356	0.141193
GZ0176	Negative	297.1	-	-	Unknown	Unknown	-	5.11497	35.2295	0.0902493
GZ0177	Negative	348.1	-	-	Unknown	Unknown	-	4.70814	66.3072	0.254292
GZ0178	Negative	222.1	-	-	Unknown	Unknown	-	7.84887	42.8356	0.162279
GZ0180	Negative	429.1	-	-	Unknown	Unknown	-	8.13885	58.4408	0.174633
GZ0181	Negative	89	88.5;60.5;70.6;86.2;72.7	C3H6O3	3-Hydroxypropanoic acid	Organic acids	putatively annotated	20.4948	32.0568	-
GZ0182	Negative	542.1	-	-	Unknown	Unknown	-	3.1529	20.5275	0.137789
GZ0183	Negative	760.1	-	-	Unknown	Unknown	-	5.09533	28.9363	0.18785
GZ0184	Negative	417.1	-	-	Unknown	Unknown	-	2.67429	44.5408	0.134691
GZ0185	Negative	270.1	-	-	Unknown	Unknown	-	4.71623	59.5475	0.0808828
GZ0186	Negative	362	-	-	Unknown	Unknown	-	2.72457	40.203	-
GZ0187	Negative	611.1	483;610.9;338.8;305.9;179.2	C20H32N6O12S2	Glutathione oxidized	Amino acids and derivatives	putatively annotated	2.24097	22.6823	0.126736
GZ0188	Negative	128	-	-	Unknown	Unknown	-	4.88836	36.2984	-
GZ0189	Negative	426	-	-	Unknown	Unknown	-	2.79552	34.1794	0.169532
GZ0190	Negative	612.1	-	-	Unknown	Unknown	-	2.18428	22.2507	0.0801341
GZ0191	Negative	732.1	-	-	Unknown	Unknown	-	4.22543	31.1405	0.1414
GZ0192	Negative	217	-	-	Unknown	Unknown	-	8.54288	31.6992	0.131394
GZ0193	Negative	765.1	-	-	Unknown	Unknown	-	6.23211	26.5435	0.22257
GZ0194	Negative	150	-	-	Unknown	Unknown	-	2.87944	44.8669	0.0599897
GZ0195	Negative	688.1	-	-	Unknown	Unknown	-	5.09582	63.9163	0.0628475
GZ0196	Negative	122.03	-	-	Unknown	Unknown	-	2.46842	24.8642	0.16373
GZ0197	Negative	323	323;232.8;202.8;160.7;168.7	C9H13N2O9P	Uridine 5'-monophosphate	Nucleotide and derivatives	standard	3.47152	37.4553	0.127154
GZ0198	Negative	160	-	-	Unknown	Unknown	-	2.68059	23.8107	0.218044
GZ0200	Negative	180.1	136.08;119.05;107.05	C9H11NO3	L-(-)-Tyrosine	Amino acids and derivatives	standard	1.46629	32.1765	0.36571
GZ0201	Negative	134.1	-	-	Unknown	Unknown	-	2.67412	42.7291	0.0672248
GZ0202	Negative	174	-	-	Unknown	Unknown	-	10.6645	48.3407	-
GZ0203	Negative	368.1	-	-	Unknown	Unknown	-	4.86725	33.1393	0.0590473
GZ0204	Negative	647.1	-	-	Unknown	Unknown	-	2.70178	34.467	0.434167
GZ0205	Negative	188.1	-	-	Unknown	Unknown	-	4.04221	34.1119	-
GZ0206	Negative	386	-	-	Unknown	Unknown	-	6.87067	44.3428	0.414753
GZ0207	Negative	151.033	-	-	Unknown	Unknown	-	4.35507	53.4914	0.0689879
GZ0208	Negative	357.1	-	-	Unknown	Unknown	-	4.84292	68.8523	0.181924
GZ0209	Negative	389.1	-	-	Unknown	Unknown	-	4.18752	41.88	0.252107
GZ0210	Negative	243.1	-	-	Unknown	Unknown	-	2.30781	27.9172	0.180124
GZ0211	Negative	487.1	-	-	Unknown	Unknown	-	4.72778	58.855	0.0673947
GZ0212	Negative	260.1	-	-	Unknown	Unknown	-	1.97806	13.9775	-
GZ0213	Negative	261.1	-	-	Unknown	Unknown	-	5.4392	20.1839	0.126106
GZ0214	Negative	147.07	-	-	Unknown	Unknown	-	2.23724	19.7082	0.171632
GZ0215	Negative	130.1	129.7;87.6;85.6;112.8;111.7	C6H13NO2	L-Leucine	Amino acids and derivatives	standard	4.57778	38.0445	0.0894427
GZ0216	Negative	118	73.6;72.6;117.6;99.6;85.4	C3H5NO4	Aminomalonic acid	Organic acids	standard	1.47527	15.5839	0.129417
GZ0217	Negative	117.03	72.5;73.2;116.6;98.5;99.6	C4H6O4	Succinic acid	Organic acids	putatively annotated	2.7585	26.0029	0.4236
GZ0219	Negative	345.1	-	-	Unknown	Unknown	-	1.76389	61.9347	0.0572066
GZ0220	Negative	337.1	-	-	Unknown	Unknown	-	1.61214	60.7026	0.212071
GZ0221	Negative	556.1	-	-	Unknown	Unknown	-	10.812	55.4548	0.07893
GZ0222	Negative	570.1	-	-	Unknown	Unknown	-	6.73044	34.5304	-
GZ0223	Negative	447.1	-	-	Unknown	Unknown	-	4.88383	30.2908	0.138102
GZ0224	Negative	501.1	-	-	Unknown	Unknown	-	2.92441	24.3167	0.078224
GZ0225	Negative	502.1	-	-	Unknown	Unknown	-	2.55901	25.8596	0.165719
GZ0226	Negative	567.1	-	-	Unknown	Unknown	-	4.49245	28.3582	0.0605114
GZ0227	Negative	482.1	-	-	Unknown	Unknown	-	2.79023	24.6544	0.0621075
GZ0229	Negative	526.1	-	-	Unknown	Unknown	-	2.30351	23.9594	0.0787036
GZ0230	Negative	242.1	-	-	Unknown	Unknown	-	6.15406	57.6337	0.171166
GZ0231	Negative	161	-	-	Unknown	Unknown	-	1.79489	24.2044	0.202867
GZ0232	Negative	313.1	-	-	Unknown	Unknown	-	3.1959	42.5026	-
GZ0233	Negative	161	-	-	Unknown	Unknown	-	2.37137	25.0886	0.398326
GZ0235	Negative	303.1	-	-	Unknown	Unknown	-	2.45253	55.8352	0.057399
GZ0236	Negative	272.1	-	-	Unknown	Unknown	-	2.99316	26.6718	0.0902929
GZ0237	Negative	271.09	-	-	Unknown	Unknown	-	1.45368	24.5882	0.126545
GZ0238	Negative	210.1	135.1	C9H9NO5	3-(6-Hydroxy-3,4-dioxo-1,5-cyclohexadien-1-yl)-L-alanine	Amino acids and derivatives	putatively annotated	6.37047	39.5385	0.11487
GZ0239	Negative	611.1	-	-	Unknown	Unknown	-	8.25374	58.1696	0.451166
GZ0240	Negative	554.1	-	-	Unknown	Unknown	-	2.02748	38.9607	0.288871
GZ0241	Negative	612.1	-	-	Unknown	Unknown	-	6.58059	65.5646	0.34094
GZ0242	Negative	268.1	-	-	Unknown	Unknown	-	2.28768	54.8272	0.0914067
GZ0243	Negative	267.08	134.9;266.9;107.9;136.5;194.8	C10H12N4O5	Hypoxanthine-9-β-D-arabinofuranoside	Nucleotide and derivatives	standard	2.38157	55.8053	0.0868095
GZ0244	Negative	246.1	-	-	Unknown	Unknown	-	4.66567	44.8123	-
GZ0245	Negative	565.1	-	-	Unknown	Unknown	-	2.74462	68.1183	0.203859
GZ0246	Negative	283.1	-	-	Unknown	Unknown	-	1.53578	33.3761	0.110473
GZ0247	Negative	425.1	-	-	Unknown	Unknown	-	4.29772	39.9297	0.067732
GZ0248	Negative	624.1	-	-	Unknown	Unknown	-	6.11945	38.3427	0.264389
GZ0250	Negative	282.092	133.1;149.7;150.5;281.9;134.4	C10H13N5O5	Guanosine	Nucleotide and derivatives	standard	1.93415	30.9918	0.232211
GZ0251	Negative	318.1	-	-	Unknown	Unknown	-	1.94309	31.4213	0.100847
GZ0252	Negative	287.1	-	-	Unknown	Unknown	-	3.36068	31.9499	0.0862688
GZ0253	Negative	238.1	-	-	Unknown	Unknown	-	3.68738	33.3893	0.138801
GZ0254	Negative	670.1	-	-	Unknown	Unknown	-	5.53292	59.0962	-
GZ0255	Negative	360.1	-	-	Unknown	Unknown	-	1.71142	59.5741	0.21351
GZ0256	Negative	220.1	-	-	Unknown	Unknown	-	1.57688	41.3885	0.249678
GZ0257	Negative	219.1	157.1;219;130.1;144.2;128.2	C11H12N2O3	5-Hydroxy-L-tryptophan	Amino acids and derivatives	standard	5.61715	45.8403	0.322854
GZ0258	Negative	317.1	-	-	Unknown	Unknown	-	7.10487	44.8312	0.157687
GZ0259	Negative	331.1	-	-	Unknown	Unknown	-	3.32896	39.9076	0.255363
GZ0260	Negative	153	78.8;125.1;93.1;77;81	C4H11O4P	Diethyl phosphate	Organic acids	putatively annotated	2.50751	68.7102	-
GZ0261	Negative	345.1	-	-	Unknown	Unknown	-	2.53037	25.3933	0.103989
GZ0262	Negative	154.1	-	-	Unknown	Unknown	-	2.37036	69.3112	-
GZ0263	Negative	420.1	-	-	Unknown	Unknown	-	3.81041	32.098	0.606793
GZ0264	Negative	285.1	-	-	Unknown	Unknown	-	2.1398	23.2571	0.213529
GZ0265	Negative	424.1	-	-	Unknown	Unknown	-	4.33801	74.2799	-
GZ0266	Negative	310.1	-	-	Unknown	Unknown	-	4.84753	51.8136	0.303535
GZ0267	Negative	165	164.7;149.7;120.7;121.7;148.7	C6H6N4O2	7-Methylxanthine	Nucleotide and derivatives	standard	8.35556	49.2937	0.353982
GZ0268	Negative	402.1	-	-	Unknown	Unknown	-	3.50517	45.9895	0.478644
GZ0269	Negative	311.1	-	-	Unknown	Unknown	-	1.92898	16.1575	-
GZ0270	Negative	182.05	137.7;107.7;181.8;119.7;122.7	C8H9NO4	4-Pyridoxic acid	Others	standard	1.32241	38.8166	-
GZ0271	Negative	401.1	-	-	Unknown	Unknown	-	2.81797	45.0523	0.552906
GZ0272	Negative	671.1	-	-	Unknown	Unknown	-	7.32041	40.6185	0.143377
GZ0273	Negative	438.1	-	-	Unknown	Unknown	-	3.73076	39.1742	0.354576
GZ0274	Negative	390.1	-	-	Unknown	Unknown	-	3.35267	41.7114	0.248707
GZ0275	Negative	492.1	-	-	Unknown	Unknown	-	5.3835	38.2404	0.0777538
GZ0276	Negative	169.022	124.7;168.8;122.7;78.5;96.6	C7H6O5	Gallic acid	Phenolic acids	putatively annotated	2.78959	46.4212	0.337804
GZ0277	Negative	284	-	-	Unknown	Unknown	-	7.27821	30.7246	0.148364
GZ0278	Negative	350.1	144.1	C16H17NO8	Kynurenic acid O-hexside	Organic acids	putatively annotated	1.56483	32.8189	-
GZ0279	Negative	306.1	-	-	Unknown	Unknown	-	1.31509	31.2503	-
GZ0280	Negative	307.1	-	-	Unknown	Unknown	-	3.53757	32.2939	-
GZ0281	Negative	472.1	-	-	Unknown	Unknown	-	6.68312	28.2888	0.216283
GZ0282	Negative	504.1	-	-	Unknown	Unknown	-	3.22655	30.4637	0.0716305
GZ0283	Negative	414.1	-	-	Unknown	Unknown	-	2.77819	17.9144	0.253705
GZ0284	Negative	283	151.03;108.02	C10H12N4O6	Xanthosine	Nucleotide and derivatives	standard	1.51768	32.5739	0.114102
GZ0285	Negative	345.1	-	-	Unknown	Unknown	-	2.3686	28.8371	0.0591554
GZ0286	Negative	216.1	-	-	Unknown	Unknown	-	3.89724	19.5633	0.121705
GZ0287	Negative	631.1	-	-	Unknown	Unknown	-	11.272	148.664	0.137649
GZ0288	Negative	373.1	-	-	Unknown	Unknown	-	3.53131	25.8336	0.185676
GZ0289	Negative	719.1	-	-	Unknown	Unknown	-	4.55005	341.693	0.234348
GZ0290	Negative	433.2	-	-	Unknown	Unknown	-	5.80581	44.4786	0.328445
GZ0291	Negative	671.1	-	-	Unknown	Unknown	-	4.6915	84.3187	0.232154
GZ0292	Negative	657.1	-	-	Unknown	Unknown	-	5.04304	63.6102	0.335729
GZ0293	Negative	404.1	-	-	Unknown	Unknown	-	4.41777	530.624	-
GZ0294	Negative	720.1	-	-	Unknown	Unknown	-	6.33899	307.636	0.170336
GZ0295	Negative	463.1	-	-	Unknown	Unknown	-	1.62882	542.873	0.0644394
GZ0296	Negative	315.1	152.1;153.2;108.1;109.2;123.1	C13H16O9	2,5-dihydroxy benzoic acid O-hexside	Phenolic acids	putatively annotated	1.35187	51.055	0.18402
GZ0297	Negative	582.1	-	-	Unknown	Unknown	-	4.47043	39.6812	0.090041
GZ0298	Negative	583.1	-	-	Unknown	Unknown	-	4.7437	39.02	0.0638842
GZ0299	Negative	785.2	-	-	Unknown	Unknown	-	17.6368	71.559	-
GZ0300	Negative	769.2	-	-	Unknown	Unknown	-	10.586	88.4385	0.124526
GZ0301	Negative	533.1	-	-	Unknown	Unknown	-	3.52435	36.3549	0.126132
GZ0302	Negative	328.1	328;133.7;134.8;135.7;268.1	C10H12N5O6P	Cyclic AMP	Nucleotide and derivatives	standard	3.74706	23.9348	0.0597386
GZ0303	Negative	326.1	-	-	Unknown	Unknown	-	1.87265	20.4919	-
GZ0304	Negative	586.1	-	-	Unknown	Unknown	-	7.09681	35.7122	0.120593
GZ0305	Negative	587.1	-	-	Unknown	Unknown	-	10.1864	63.2888	-
GZ0306	Negative	409.1	-	-	Unknown	Unknown	-	3.24103	31.3055	0.0771187
GZ0307	Negative	266	134.05;107.04;92.03	C10H13N5O4	Adenosine	Nucleotide and derivatives	standard	1.20391	23.7581	0.0924025
GZ0308	Negative	268.1	-	-	Unknown	Unknown	-	2.28317	24.1887	-
GZ0310	Negative	187.1	-	-	Unknown	Unknown	-	5.57241	27.3696	0.276547
GZ0311	Negative	296	-	-	Unknown	Unknown	-	2.02705	22.0425	0.183779
GZ0312	Negative	821.1	-	-	Unknown	Unknown	-	10.6343	50.8364	0.336951
GZ0313	Negative	166.1	-	-	Unknown	Unknown	-	2.31681	29.4407	-
GZ0314	Negative	355.1	120.7;180.8;172.8;355.1;267	C16H20O9	Homovanilloyl quinic acid	Phenolic acids	putatively annotated	5.82008	56.6288	0.0624037
GZ0315	Negative	364.1	-	-	Unknown	Unknown	-	2.26713	29.0229	0.434832
GZ0316	Negative	299.1	137.2;93.1;167.3;165;123.2	C13H16O8	Salicylic acid O-glucoside	Others	putatively annotated	1.40505	25.7436	0.0613679
GZ0317	Negative	431.1	-	-	Unknown	Unknown	-	5.21321	71.1979	0.222561
GZ0318	Negative	433.2	-	-	Unknown	Unknown	-	15.7119	82.7189	0.195829
GZ0319	Negative	410	-	-	Unknown	Unknown	-	3.29529	44.3879	0.212897
GZ0320	Negative	368.1	-	-	Unknown	Unknown	-	4.61682	30.1943	0.256551
GZ0322	Negative	779.1	-	-	Unknown	Unknown	-	4.4659	26.7418	0.249272
GZ0324	Negative	389.1	-	-	Unknown	Unknown	-	7.09276	44.7752	0.233064
GZ0325	Negative	467.1	-	-	Unknown	Unknown	-	5.12165	51.0567	0.260426
GZ0326	Negative	207.1	-	-	Unknown	Unknown	-	3.26573	37.0104	0.193089
GZ0327	Negative	485.1	-	-	Unknown	Unknown	-	4.42957	26.0286	-
GZ0328	Negative	409.1	-	-	Unknown	Unknown	-	4.33436	31.9219	0.352539
GZ0329	Negative	164.1	146.7;147.5;163.8;102.8;71.6	C9H11NO2	L-Phenylalanine	Amino acids and derivatives	standard	0.964111	26.4391	0.390878
GZ0330	Negative	212.1	-	-	Unknown	Unknown	-	1.66872	16.837	0.146419
GZ0331	Negative	224.1	-	-	Unknown	Unknown	-	5.09836	52.5008	0.0581704
GZ0332	Negative	472	-	-	Unknown	Unknown	-	3.65889	48.8767	0.106527
GZ0333	Negative	456.1	-	-	Unknown	Unknown	-	1.93165	32.7839	0.116343
GZ0334	Negative	276.1	-	-	Unknown	Unknown	-	5.04646	20.6784	0.0667061
GZ0335	Negative	444.1	-	-	Unknown	Unknown	-	32.3576	85.2764	0.0683652
GZ0336	Negative	212.1	-	-	Unknown	Unknown	-	2.4176	16.2944	0.117466
GZ0337	Negative	384.1	-	-	Unknown	Unknown	-	8.19409	76.7806	0.452047
GZ0338	Negative	359	-	-	Unknown	Unknown	-	2.545	21.955	0.0583309
GZ0339	Negative	370	-	-	Unknown	Unknown	-	16.9682	119.062	0.127075
GZ0340	Negative	288.1	-	-	Unknown	Unknown	-	1.62054	53.9713	-
GZ0342	Negative	404.1	-	-	Unknown	Unknown	-	4.55834	44.6964	0.0939612
GZ0343	Negative	403.1	-	-	Unknown	Unknown	-	1.85488	44.5485	0.0585809
GZ0344	Negative	692.1	-	-	Unknown	Unknown	-	5.92117	49.4549	0.314276
GZ0345	Negative	505.1	-	-	Unknown	Unknown	-	2.33083	35.6721	0.23923
GZ0346	Negative	398.1	-	-	Unknown	Unknown	-	3.10589	44.2068	-
GZ0347	Negative	235.1	-	-	Unknown	Unknown	-	2.78406	32.4963	0.117348
GZ0348	Negative	332.1	-	-	Unknown	Unknown	-	0.966244	59.8652	0.0648393
GZ0349	Negative	333.1	-	-	Unknown	Unknown	-	2.09903	61.7063	0.0608074
GZ0350	Negative	331	-	-	Unknown	Unknown	-	1.26117	61.7123	0.0651155
GZ0351	Negative	361.2	-	-	Unknown	Unknown	-	14.5481	57.4534	0.276612
GZ0352	Negative	235.1	-	-	Unknown	Unknown	-	5.60341	34.7842	0.146958
GZ0353	Negative	117.1	99.5;116.6;72.5;100.9;103.6;59	C5H10O3	3-Hydroxy-3-methyl butyric acid	Organic acids	standard	4.92769	34.3371	-
GZ0355	Negative	434.1	-	-	Unknown	Unknown	-	9.32202	38.9256	0.108683
GZ0356	Negative	369	-	-	Unknown	Unknown	-	9.51892	100.015	0.126758
GZ0357	Negative	327.1	-	-	Unknown	Unknown	-	7.65303	94.2471	-
GZ0358	Negative	395.1	-	-	Unknown	Unknown	-	3.42302	58.7503	0.158417
GZ0359	Negative	581.1	-	-	Unknown	Unknown	-	1.15826	39.6846	0.0727889
GZ0360	Negative	212.1	-	-	Unknown	Unknown	-	2.9182	29.1783	0.166859
GZ0361	Negative	371	-	-	Unknown	Unknown	-	5.589	31.0973	0.196434
GZ0362	Negative	371.1	-	-	Unknown	Unknown	-	3.1755	83.4262	0.190687
GZ0363	Negative	744.1	-	-	Unknown	Unknown	-	13.4258	85.9139	-
GZ0364	Negative	565.1	-	-	Unknown	Unknown	-	4.16844	34.2658	0.0934666
GZ0365	Negative	521.2	-	-	Unknown	Unknown	-	4.25001	33.7196	0.205083
GZ0366	Negative	259.1	-	-	Unknown	Unknown	-	6.58184	51.8982	0.086473
GZ0367	Negative	368.1	-	-	Unknown	Unknown	-	1.46521	42.3299	0.206767
GZ0368	Negative	624.1	-	-	Unknown	Unknown	-	3.48034	37.5811	-
GZ0369	Negative	448.1	-	-	Unknown	Unknown	-	3.64382	42.5977	0.303327
GZ0370	Negative	798.1	-	-	Unknown	Unknown	-	8.09953	65.2751	0.189358
GZ0371	Negative	384.1	-	-	Unknown	Unknown	-	4.21303	42.3633	0.265629
GZ0372	Negative	488.1	-	-	Unknown	Unknown	-	2.53118	25.0077	-
GZ0373	Negative	375.1	-	-	Unknown	Unknown	-	2.25428	20.2474	0.0810421
GZ0374	Negative	425.1	-	-	Unknown	Unknown	-	2.41969	39.6661	-
GZ0375	Negative	504.1	-	-	Unknown	Unknown	-	2.67438	73.8495	0.169972
GZ0376	Negative	314.1	-	-	Unknown	Unknown	-	2.64179	24.5716	0.0655442
GZ0377	Negative	382	133.8;205.9;114.7;266;249.9	C14H17N5O8	N6-Succinyl Adenosine	Nucleotide and derivatives	putatively annotated	2.79035	31.3748	0.117591
GZ0378	Negative	579	-	-	Unknown	Unknown	-	5.66013	51.3504	0.201446
GZ0379	Negative	131.04	-	-	Unknown	Unknown	-	2.32319	22.9769	0.148908
GZ0380	Negative	426	-	-	Unknown	Unknown	-	7.20674	62.1451	0.0755776
GZ0381	Negative	203.1	-	-	Unknown	Unknown	-	5.91283	29.0676	0.121958
GZ0382	Negative	167.1	122.7;121.6;166.8;107.6;151.8	C8H8O4	Homogentisic acid	Organic acids	standard	4.13183	27.8823	0.111601
GZ0383	Negative	402.1	-	-	Unknown	Unknown	-	2.96021	42.412	0.413175
GZ0384	Negative	311.1	-	-	Unknown	Unknown	-	2.10771	32.4186	0.11353
GZ0385	Negative	441.1	-	-	Unknown	Unknown	-	2.60533	27.1005	0.282607
GZ0386	Negative	515.1	471.1;200.9;321.3;218.9;191	C19H32O16	quinic acid-hexoside-hexoside	Organic acids	putatively annotated	1.51621	26.6792	0.149348
GZ0387	Negative	329.1	-	-	Unknown	Unknown	-	1.31811	43.2844	0.132482
GZ0388	Negative	325.1	-	-	Unknown	Unknown	-	1.74721	65.1925	0.28665
GZ0389	Negative	435.1	-	-	Unknown	Unknown	-	3.9148	30.2061	0.305467
GZ0390	Negative	686.1	-	-	Unknown	Unknown	-	6.41494	76.3725	0.0840653
GZ0391	Negative	592.1	-	-	Unknown	Unknown	-	3.60626	61.7792	0.064137
GZ0392	Negative	398.1	-	-	Unknown	Unknown	-	3.4474	26.4117	0.477278
GZ0393	Negative	618.1	-	-	Unknown	Unknown	-	3.60567	29.4992	0.403256
GZ0394	Negative	319.1	-	-	Unknown	Unknown	-	4.4896	26.5779	0.147563
GZ0395	Negative	226.1	-	-	Unknown	Unknown	-	15.7899	72.052	0.160839
GZ0396	Negative	236.1	-	-	Unknown	Unknown	-	3.13492	55.7526	0.202363
GZ0397	Negative	332.1	-	-	Unknown	Unknown	-	2.67056	29.4235	0.270215
GZ0398	Negative	367.1	-	-	Unknown	Unknown	-	3.70388	34.578	0.186102
GZ0399	Negative	343.1	-	-	Unknown	Unknown	-	2.58728	39.1446	0.206845
GZ0400	Negative	279.1	-	-	Unknown	Unknown	-	1.41113	30.3086	0.0765352
GZ0401	Negative	269.1	-	-	Unknown	Unknown	-	1.04688	39.699	0.0992111
GZ0402	Negative	310	-	-	Unknown	Unknown	-	4.7474	39.5695	0.0578035
GZ0403	Negative	291.2	118.7;119.3;291;249;126.8	C14H20N4O3	N-p-Coumaroyl hydroxyagmatine	Alkaloids	putatively annotated	1.90623	91.6718	-
GZ0404	Negative	290.1	-	-	Unknown	Unknown	-	1.51147	88.4521	-
GZ0405	Negative	289.1	-	-	Unknown	Unknown	-	1.81508	87.5598	-
GZ0406	Negative	577	-	-	Unknown	Unknown	-	1.77827	64.1687	-
GZ0407	Negative	345.1	345;166.8;181.8;182.9;122.7	C15H20O9	Syringaldehyde O-glucoside	Others	putatively annotated	2.293	27.7061	0.178604
GZ0408	Negative	452.1	-	-	Unknown	Unknown	-	2.84244	109.969	0.207082
GZ0409	Negative	750.1	-	-	Unknown	Unknown	-	6.73769	44.6561	0.153311
GZ0410	Negative	842.1	-	-	Unknown	Unknown	-	7.01335	83.4125	-
GZ0411	Negative	314.1	-	-	Unknown	Unknown	-	7.50307	23.316	0.185371
GZ0412	Negative	370.1	-	-	Unknown	Unknown	-	3.2097	56.5748	-
GZ0413	Negative	400	-	-	Unknown	Unknown	-	10.5751	72.4068	0.0696574
GZ0414	Negative	671.1	-	-	Unknown	Unknown	-	5.77772	28.5821	0.137767
GZ0415	Negative	665.1	-	-	Unknown	Unknown	-	4.61953	32.0773	0.381724
GZ0416	Negative	676.1	-	-	Unknown	Unknown	-	4.21116	70.8408	0.0874343
GZ0417	Negative	400.1	-	-	Unknown	Unknown	-	5.98038	48.7484	0.0582378
GZ0418	Negative	468.1	-	-	Unknown	Unknown	-	7.97672	28.5548	0.0856058
GZ0419	Negative	359.1	197.1;182.1;138.1;123.1;137.2	C15H20O10	Syringic acid O-glucoside	Phenolic acids	putatively annotated	3.23061	38.1826	0.145621
GZ0420	Negative	683.2	-	-	Unknown	Unknown	-	13.0384	80.6377	-
GZ0421	Negative	313.1	-	-	Unknown	Unknown	-	1.87997	12.0562	0.0714594
GZ0422	Negative	700.1	-	-	Unknown	Unknown	-	5.56974	31.4058	0.169955
GZ0423	Negative	466.1	-	-	Unknown	Unknown	-	3.86341	15.2727	0.104136
GZ0424	Negative	685	-	-	Unknown	Unknown	-	17.1187	56.5328	0.066357
GZ0425	Negative	215.1	-	-	Unknown	Unknown	-	5.42636	30.7116	0.228412
GZ0426	Negative	423.1	-	-	Unknown	Unknown	-	5.29754	46.8847	0.196113
GZ0427	Negative	701	-	-	Unknown	Unknown	-	5.97571	31.0561	0.229424
GZ0428	Negative	666.1	-	-	Unknown	Unknown	-	8.75263	26.7636	0.195567
GZ0429	Negative	619	-	-	Unknown	Unknown	-	9.68755	69.5099	0.0758353
GZ0430	Negative	741.2	-	-	Unknown	Unknown	-	3.05419	30.0482	0.262989
GZ0431	Negative	415.1	-	-	Unknown	Unknown	-	2.89328	82.1396	0.151728
GZ0432	Negative	472.1	-	-	Unknown	Unknown	-	2.99349	27.188	0.133888
GZ0433	Negative	471.1	-	-	Unknown	Unknown	-	1.82137	44.8903	0.365684
GZ0434	Negative	811.1	-	-	Unknown	Unknown	-	5.10369	63.0296	0.249506
GZ0435	Negative	812.1	-	-	Unknown	Unknown	-	6.51623	68.2392	0.172607
GZ0436	Negative	799.1	-	-	Unknown	Unknown	-	13.7113	112.881	0.229564
GZ0437	Negative	431.1	-	-	Unknown	Unknown	-	2.92094	42.9927	0.235256
GZ0438	Negative	353	191.1;179.2;135.2;161.1;309.3	C16H18O9	Neochlorogenic acid (5-O-Caffeoylquinic acid)	Phenolic acids	standard	1.34423	536.888	0.114256
GZ0439	Negative	203	159.09;116.05;186.06;142.07	C11H12N2O2	L-Tryptophan	Amino acids and derivatives	standard	1.23617	47.3726	0.353853
GZ0440	Negative	351.1	-	-	Unknown	Unknown	-	3.16384	585.117	0.0651905
GZ0441	Negative	184.1	-	-	Unknown	Unknown	-	3.77234	39.314	0.123744
GZ0442	Negative	186.1	-	-	Unknown	Unknown	-	2.02758	49.8684	0.354106
GZ0443	Negative	583.2	-	-	Unknown	Unknown	-	16.4626	72.3011	0.0995423
GZ0445	Negative	482.1	-	-	Unknown	Unknown	-	2.37288	31.3808	0.289115
GZ0446	Negative	499.2	173.2;163.2;337.2;191.2;325.3	C22H28O13	3-O-p-coumaroyl quinic acid O-hexoside	Phenolic acids	putatively annotated	1.50643	52.3601	0.126066
GZ0447	Negative	404.1	-	-	Unknown	Unknown	-	17.4326	110.78	-
GZ0448	Negative	481.1	-	-	Unknown	Unknown	-	2.18604	30.8579	0.233674
GZ0449	Negative	206.1	-	-	Unknown	Unknown	-	3.32141	142.675	0.44406
GZ0450	Negative	153.1	109.1;108.1;123.1;81.1;91.2	C7H6O4	Protocatechuic acid	Phenolic acids	standard	1.80048	30.7496	0.171581
GZ0451	Negative	341	-	-	Unknown	Unknown	-	1.42726	41.4397	0.121405
GZ0452	Negative	342.1	-	-	Unknown	Unknown	-	2.4463	42.3186	0.156418
GZ0453	Negative	812.1	-	-	Unknown	Unknown	-	11.9848	46.4249	-
GZ0454	Negative	593	-	-	Unknown	Unknown	-	7.80573	37.0663	0.269288
GZ0455	Negative	266	-	-	Unknown	Unknown	-	18.0933	87.8872	0.0866408
GZ0456	Negative	356	-	-	Unknown	Unknown	-	4.13123	485.321	0.0638587
GZ0457	Negative	465.1	465.1;284.9;241;166.9;329.2	C24H19O10+	Cyanidin O-syringic acid	Anthocyanins	putatively annotated	5.05156	408.793	0.0930664
GZ0458	Negative	728.1	-	-	Unknown	Unknown	-	9.82726	63.4315	-
GZ0459	Negative	720.1	-	-	Unknown	Unknown	-	15.6915	102.716	0.0757728
GZ0460	Negative	315.1	109.1;152.8;135.3;153.8;65	C13H16O9	Protocatechuic acid O-glucoside	Phenolic acids	putatively annotated	1.41973	32.3813	0.149684
GZ0461	Negative	145.06	100.6;82.6;80.6;144.8;116.7	C6H10O4	2-Methylglutaric acid	Organic acids	standard	4.3799	48.2637	0.0671162
GZ0462	Negative	843.1	-	-	Unknown	Unknown	-	4.56923	95.624	0.212953
GZ0463	Negative	403.1	-	-	Unknown	Unknown	-	1.97934	31.7128	0.189749
GZ0464	Negative	529.1	-	-	Unknown	Unknown	-	3.93051	68.3666	0.303869
GZ0465	Negative	388.1	-	-	Unknown	Unknown	-	2.189	44.5588	0.16998
GZ0466	Negative	458.1	-	-	Unknown	Unknown	-	2.62385	63.4297	0.240589
GZ0467	Negative	758.1	-	-	Unknown	Unknown	-	5.77297	42.1704	0.21789
GZ0468	Negative	386.1	-	-	Unknown	Unknown	-	3.36706	44.7541	0.137136
GZ0469	Negative	829.1	-	-	Unknown	Unknown	-	4.54484	190.928	0.130239
GZ0470	Negative	229.1	-	-	Unknown	Unknown	-	6.73509	26.8812	0.320941
GZ0471	Negative	528.1	-	-	Unknown	Unknown	-	1.20278	27.1363	-
GZ0472	Negative	516.1	-	-	Unknown	Unknown	-	5.06849	32.1695	0.104717
GZ0473	Negative	231.1	-	-	Unknown	Unknown	-	9.06428	66.9685	0.0638256
GZ0474	Negative	372.1	-	-	Unknown	Unknown	-	2.08882	38.0532	0.194375
GZ0475	Negative	330.1	-	-	Unknown	Unknown	-	5.73605	37.5365	0.222257
GZ0476	Negative	345.1	-	-	Unknown	Unknown	-	1.37681	36.2877	0.391479
GZ0477	Negative	728.1	-	-	Unknown	Unknown	-	2.69206	37.611	0.402416
GZ0479	Negative	265.1	-	-	Unknown	Unknown	-	4.04242	39.1756	0.083733
GZ0480	Negative	680.2	-	-	Unknown	Unknown	-	8.06212	97.3519	0.163593
GZ0481	Negative	488.1	-	-	Unknown	Unknown	-	3.32039	53.7878	0.267369
GZ0483	Negative	817.1	-	-	Unknown	Unknown	-	3.80782	68.8177	0.120872
GZ0484	Negative	281.1	-	-	Unknown	Unknown	-	2.10666	25.2221	0.205763
GZ0485	Negative	342.1	-	-	Unknown	Unknown	-	2.26852	46.6633	0.0656314
GZ0486	Negative	404.1	-	-	Unknown	Unknown	-	2.96012	48.7178	0.0783149
GZ0487	Negative	583.2	-	-	Unknown	Unknown	-	15.9561	75.422	-
GZ0488	Negative	405.1	-	-	Unknown	Unknown	-	1.78367	49.2121	0.0588584
GZ0489	Negative	818.1	-	-	Unknown	Unknown	-	6.2887	61.5981	0.0587309
GZ0490	Negative	268.1	-	-	Unknown	Unknown	-	13.0755	33.4167	0.0579173
GZ0491	Negative	612.1	-	-	Unknown	Unknown	-	2.97564	69.6314	0.118253
GZ0492	Negative	244.1	-	-	Unknown	Unknown	-	1.31513	35.6594	0.160372
GZ0494	Negative	442	-	-	Unknown	Unknown	-	9.73876	35.9341	0.0918178
GZ0495	Negative	167.1	120.6;92.6;103.4	C8H8O4	3,4-Dihydroxybenzeneacetic acid	Organic acids	standard	14.1637	60.7138	0.0703375
GZ0496	Negative	637.1	-	-	Unknown	Unknown	-	8.93458	41.7763	0.213645
GZ0497	Negative	717.1	-	-	Unknown	Unknown	-	4.17127	46.4408	0.119043
GZ0498	Negative	386	-	-	Unknown	Unknown	-	3.82061	589.037	-
GZ0499	Negative	302.1	-	-	Unknown	Unknown	-	1.6856	24.0838	0.0677086
GZ0500	Negative	418.1	-	-	Unknown	Unknown	-	2.61739	49.7638	0.181848
GZ0501	Negative	526.1	-	-	Unknown	Unknown	-	7.52784	66.0166	0.187276
GZ0502	Negative	804.1	-	-	Unknown	Unknown	-	3.72767	87.6884	0.198495
GZ0503	Negative	398.1	-	-	Unknown	Unknown	-	4.63112	27.4915	0.156571
GZ0504	Negative	966.1	-	-	Unknown	Unknown	-	11.6798	99.3672	0.0752605
GZ0505	Negative	188.043	143.8;141.6;117.8;61.5;101.6	C10H7NO3	Kynurenic acid	Organic acids	standard	1.73855	63.6428	0.253863
GZ0506	Negative	411.1	-	-	Unknown	Unknown	-	1.70867	81.3597	0.0582166
GZ0507	Negative	359	-	-	Unknown	Unknown	-	4.82197	57.819	0.0982625
GZ0508	Negative	339.1	-	-	Unknown	Unknown	-	2.47143	181.105	-
GZ0509	Negative	583.2	-	-	Unknown	Unknown	-	12.8932	48.1917	-
GZ0510	Negative	534.1	-	-	Unknown	Unknown	-	3.12343	48.7943	0.238263
GZ0511	Negative	481.1	445.4;319.2;463.3;301.4;283.3	C22H26O12	5-O-p-coumaroyl shikimic acid O-hexoside	Phenolic acids	putatively annotated	3.38795	104.258	0.249788
GZ0512	Negative	577.1	-	-	Unknown	Unknown	-	3.04396	76.6864	0.0899551
GZ0513	Negative	701.1	-	-	Unknown	Unknown	-	7.17092	49.0239	0.212688
GZ0514	Negative	484.1	-	-	Unknown	Unknown	-	2.31934	35.7472	0.149697
GZ0515	Negative	471.1	-	-	Unknown	Unknown	-	6.4869	57.5732	0.226808
GZ0516	Negative	326.1	-	-	Unknown	Unknown	-	19.3106	54.5508	0.0589295
GZ0517	Negative	449.1	-	-	Unknown	Unknown	-	2.44048	31.8599	0.0605902
GZ0518	Negative	407.1	-	-	Unknown	Unknown	-	4.39978	50.1156	-
GZ0519	Negative	758.1	-	-	Unknown	Unknown	-	2.61975	43.9448	-
GZ0520	Negative	270.1	-	-	Unknown	Unknown	-	2.86955	29.9468	0.257225
GZ0521	Negative	574.1	-	-	Unknown	Unknown	-	19.1732	80.5527	-
GZ0522	Negative	696.1	-	-	Unknown	Unknown	-	2.12927	48.8319	-
GZ0523	Negative	711.1	-	-	Unknown	Unknown	-	4.60493	98.2837	0.20973
GZ0524	Negative	757.1	-	-	Unknown	Unknown	-	3.39312	42.7413	-
GZ0525	Negative	131.08	84.6;130.8;86.6;94.6;68.7	C6H12O3	5-hydroxyhexanoic acid	Organic acids	standard	3.20652	47.4633	-
GZ0526	Negative	784.2	437.7;346.8;627.8;593.9;439.8	C27H33N9O15P2	Flavin adenine dinucleotide (FAD)	Nucleotide and derivatives	standard	3.83105	23.1332	-
GZ0527	Negative	785.1	-	-	Unknown	Unknown	-	5.09174	27.0093	0.12977
GZ0528	Negative	175.1	131.3;85.1;115.2;157.2;73.1	C7H12O5	2-Isopropylmalate	Organic acids	putatively annotated	1.11778	41.3228	-
GZ0529	Negative	785.1	-	-	Unknown	Unknown	-	3.48017	23.4557	0.0798726
GZ0531	Negative	729.1	-	-	Unknown	Unknown	-	3.96899	28.4451	0.0665116
GZ0532	Negative	625.1	593.4;463.3;505.3;607.4;581.4	C27H30O17	Tricetin-O-diglucoside	Flavonoids	putatively annotated	4.35462	81.9901	0.166126
GZ0533	Negative	399.1	-	-	Unknown	Unknown	-	2.37513	32.3422	0.0795427
GZ0534	Negative	699.1	-	-	Unknown	Unknown	-	6.24407	75.0892	0.17457
GZ0535	Negative	664.1	-	-	Unknown	Unknown	-	3.12263	56.2162	0.172612
GZ0536	Negative	403.1	-	-	Unknown	Unknown	-	15.5865	119.051	0.0595184
GZ0537	Negative	401.2	-	-	Unknown	Unknown	-	4.62182	34.7025	-
GZ0538	Negative	319.1	-	-	Unknown	Unknown	-	11.6174	128.875	-
GZ0539	Negative	417.1	-	-	Unknown	Unknown	-	13.2434	89.9442	0.243061
GZ0540	Negative	660.1	-	-	Unknown	Unknown	-	3.9108	65.7793	0.135514
GZ0541	Negative	541.1	-	-	Unknown	Unknown	-	2.24185	28.3763	0.166879
GZ0542	Negative	460.1	-	-	Unknown	Unknown	-	4.56644	41.8621	0.186132
GZ0543	Negative	353.095	191.7;173.7;190.2;192.8;179.7	C16H18O9	Chlorogenic acid (3-O-Caffeoylquinic acid)	Phenolic acids	putatively annotated	2.92525	542.922	0.0599329
GZ0544	Negative	410.1	-	-	Unknown	Unknown	-	7.28733	64.4641	0.0595734
GZ0545	Negative	372.1	-	-	Unknown	Unknown	-	3.65379	49.5162	0.121845
GZ0546	Negative	459.1	-	-	Unknown	Unknown	-	2.85741	40.1459	0.187778
GZ0547	Negative	872.1	-	-	Unknown	Unknown	-	5.29393	103.729	-
GZ0548	Negative	337.1	155.8;171.6;190.7;93.1;118.9;173.1	C16H18O8	1-O-p-Coumaroyl quinic acid	Phenolic acids	putatively annotated	1.39428	67.3476	0.173344
GZ0549	Negative	293.1	-	-	Unknown	Unknown	-	1.60666	19.7774	-
GZ0550	Negative	534.1	-	-	Unknown	Unknown	-	1.49278	68.0505	0.108864
GZ0551	Negative	988.1	-	-	Unknown	Unknown	-	11.3108	76.7276	0.149145
GZ0552	Negative	356	-	-	Unknown	Unknown	-	6.77766	66.8008	0.0898558
GZ0553	Negative	935.1	-	-	Unknown	Unknown	-	6.21158	70.0814	0.0837393
GZ0554	Negative	936.1	-	-	Unknown	Unknown	-	9.27745	71.7325	0.129017
GZ0555	Negative	609.1	-	-	Unknown	Unknown	-	2.79256	76.4863	0.0986759
GZ0556	Negative	423.1	-	-	Unknown	Unknown	-	5.3975	45.061	0.324881
GZ0557	Negative	612.1	-	-	Unknown	Unknown	-	2.41324	36.522	0.0595263
GZ0558	Negative	359.2	-	-	Unknown	Unknown	-	3.07695	55.0494	0.315689
GZ0559	Negative	326.1	-	-	Unknown	Unknown	-	3.15798	40.2535	0.25792
GZ0560	Negative	696.2	-	-	Unknown	Unknown	-	21.9048	119.197	0.173811
GZ0561	Negative	828.2	-	-	Unknown	Unknown	-	6.31807	53.5074	0.128574
GZ0562	Negative	468.1	-	-	Unknown	Unknown	-	5.38291	43.4252	0.165344
GZ0563	Negative	282.1	-	-	Unknown	Unknown	-	3.94463	25.9554	0.134256
GZ0564	Negative	667.1	-	-	Unknown	Unknown	-	6.42242	58.3512	0.261837
GZ0565	Negative	277.13	-	-	Unknown	Unknown	-	9.05535	55.7984	-
GZ0566	Negative	580.1	-	-	Unknown	Unknown	-	2.04187	23.7442	0.0604083
GZ0567	Negative	877.1	-	-	Unknown	Unknown	-	3.18418	51.5217	0.162241
GZ0568	Negative	878.1	-	-	Unknown	Unknown	-	7.02196	52.1019	0.142478
GZ0569	Negative	269.1	-	-	Unknown	Unknown	-	3.05605	37.1009	-
GZ0570	Negative	357.1	-	-	Unknown	Unknown	-	3.08003	28.5615	0.0593745
GZ0571	Negative	506.1	-	-	Unknown	Unknown	-	1.91976	42.5122	0.15257
GZ0572	Negative	588.1	-	-	Unknown	Unknown	-	3.33469	38.3991	0.0676405
GZ0573	Negative	334.1	-	-	Unknown	Unknown	-	5.46994	28.8431	0.0768573
GZ0574	Negative	165.027	121.03;77.04	C8H6O4	Terephthalic acid	Organic acids	putatively annotated	7.15009	26.5362	0.4552
GZ0575	Negative	586.1	-	-	Unknown	Unknown	-	4.2987	47.6749	0.21066
GZ0577	Negative	267.1	-	-	Unknown	Unknown	-	1.26306	63.9387	0.150959
GZ0578	Negative	353.1	190.8;134.8;172.9;178.8;353.1	C16H18O9	4-O-Caffeoyl quinic acid (criptochlorogenic acid)	Phenolic acids	putatively annotated	8.39369	55.3877	-
GZ0579	Negative	261.1	-	-	Unknown	Unknown	-	2.00642	24.7297	0.0887429
GZ0580	Negative	741.2	-	-	Unknown	Unknown	-	2.97557	47.0669	-
GZ0581	Negative	110.1	66.03	C5H5NO2	Pyrrole-2-carboxylic acid	Amino acids and derivatives	standard	12.2879	54.6217	0.199489
GZ0582	Negative	326.1	-	-	Unknown	Unknown	-	3.77439	42.0667	0.0871801
GZ0583	Negative	725.2	-	-	Unknown	Unknown	-	3.76601	30.9814	0.419305
GZ0584	Negative	833.1	-	-	Unknown	Unknown	-	8.16251	110.204	0.0822893
GZ0586	Negative	727.1	-	-	Unknown	Unknown	-	7.74215	39.108	0.0590558
GZ0587	Negative	741.2	-	-	Unknown	Unknown	-	2.89621	36.8123	0.208945
GZ0588	Negative	697	-	-	Unknown	Unknown	-	3.8591	58.9731	0.0596215
GZ0589	Negative	639.1	-	-	Unknown	Unknown	-	2.95376	47.0997	0.17279
GZ0590	Negative	497.1	-	-	Unknown	Unknown	-	4.78972	91.0326	0.0704964
GZ0591	Negative	873.1	-	-	Unknown	Unknown	-	7.89135	63.7009	0.141988
GZ0592	Negative	712.1	-	-	Unknown	Unknown	-	3.16656	65.5007	-
GZ0593	Negative	137.1	136.7;92.6;135.7;107.7;108.7	C7H6O3	Protocatechuic aldehyde	Phenolic acids	standard	2.68989	63.7895	-
GZ0594	Negative	772.1	-	-	Unknown	Unknown	-	1.55321	39.9776	0.159305
GZ0595	Negative	870.1	-	-	Unknown	Unknown	-	5.46673	73.3186	0.0812377
GZ0596	Negative	392.1	-	-	Unknown	Unknown	-	5.32225	33.3868	0.0752362
GZ0597	Negative	356.1	-	-	Unknown	Unknown	-	1.76855	31.4785	0.0672107
GZ0598	Negative	653.2	-	-	Unknown	Unknown	-	6.21496	36.7439	0.191519
GZ0599	Negative	571.1	-	-	Unknown	Unknown	-	5.48271	62.2623	0.187031
GZ0600	Negative	711	-	-	Unknown	Unknown	-	9.95577	98.4073	0.0886276
GZ0601	Negative	379.1	-	-	Unknown	Unknown	-	5.6169	37.0398	0.0724614
GZ0604	Negative	137.03	92.3;93.3;136.7;94.2;64.6	C7H6O3	4-Hydroxybenzoic acid	Organic acids	putatively annotated	7.41124	26.1301	0.0859076
GZ0605	Negative	688.1	-	-	Unknown	Unknown	-	2.2349	44.4624	-
GZ0606	Negative	518	-	-	Unknown	Unknown	-	2.08897	90.5779	0.0900028
GZ0607	Negative	496.1	-	-	Unknown	Unknown	-	3.30592	61.4959	0.114513
GZ0608	Negative	777.1	-	-	Unknown	Unknown	-	2.85495	132.032	0.158612
GZ0609	Negative	593.2	593.2;474;354.1;432.1;383.9	C27H30O15	Luteolin-C-pentosyl-C-hexoside	Flavonoids	putatively annotated	1.20047	54.9955	0.158441
GZ0610	Negative	600.1	-	-	Unknown	Unknown	-	1.08355	44.2528	0.24019
GZ0611	Negative	341	134.8;178.8;190.8;160.9;172.9	C15H18O9	Caffeic acid O-glucoside	Phenolic acids	putatively annotated	1.96265	43.4237	0.16049
GZ0612	Negative	579.1	-	-	Unknown	Unknown	-	2.51451	451.429	0.0715439
GZ0613	Negative	697.1	-	-	Unknown	Unknown	-	6.12836	47.3864	-
GZ0614	Negative	210	-	-	Unknown	Unknown	-	4.3402	17.8952	0.0789935
GZ0615	Negative	565.1	-	-	Unknown	Unknown	-	0.658892	16.5187	0.216977
GZ0616	Negative	296.1	-	-	Unknown	Unknown	-	2.02551	27.4518	0.101469
GZ0617	Negative	766.1	-	-	Unknown	Unknown	-	4.21541	78.7951	-
GZ0618	Negative	685	-	-	Unknown	Unknown	-	2.58347	44.3477	-
GZ0619	Negative	982.1	595.3;922.6;610.5;382;579.3	C39H48O28	Quercetin-C-hexoside-hexoside-glucuronic acid-hexoside	Flavonoids	putatively annotated	6.98662	51.0094	0.064642
GZ0620	Negative	658.1	-	-	Unknown	Unknown	-	2.14605	42.432	-
GZ0621	Negative	504.1	-	-	Unknown	Unknown	-	1.20458	23.2507	-
GZ0622	Negative	596.1	357.1;387;595.7;476.8;477.9	C26H28O15	luteolin-C-pentoside-hexoside	Flavonoids	putatively annotated	1.96534	28.8451	-
GZ0623	Negative	577	-	-	Unknown	Unknown	-	13.0026	68.4851	0.131514
GZ0624	Negative	418.1	-	-	Unknown	Unknown	-	2.00869	61.4856	-
GZ0625	Negative	210	-	-	Unknown	Unknown	-	4.29188	21.3293	-
GZ0626	Negative	432.1	-	-	Unknown	Unknown	-	2.81751	33.4086	-
GZ0627	Negative	385.1	223.2;169.2;205.2;164.2;149.2	C17H22O10	1-O-beta-D-Glucopyranosyl sinapate	Phenolic acids	putatively annotated	1.47012	44.4092	0.217696
GZ0628	Negative	581.2	-	-	Unknown	Unknown	-	1.47553	30.4295	0.114437
GZ0629	Negative	934.1	-	-	Unknown	Unknown	-	7.39637	54.888	0.0640697
GZ0630	Negative	387	-	-	Unknown	Unknown	-	3.65354	45.7348	-
GZ0631	Negative	623.2	-	-	Unknown	Unknown	-	3.04964	70.8326	0.21809
GZ0632	Negative	236.1	-	-	Unknown	Unknown	-	2.69119	57.9542	0.252002
GZ0633	Negative	619.1	581.3;329.1;327;359.2;539.2	C28H29O16+	Cyanidin O-diacetyl-hexoside-O-glyceric acid	Anthocyanins	putatively annotated	1.78902	439.788	0.089641
GZ0634	Negative	192.1	-	-	Unknown	Unknown	-	6.43314	63.7342	0.210087
GZ0635	Negative	676.1	-	-	Unknown	Unknown	-	4.82765	58.6156	0.0845474
GZ0636	Negative	399.1	-	-	Unknown	Unknown	-	2.18913	54.3993	0.180526
GZ0637	Negative	921.1	-	-	Unknown	Unknown	-	4.5247	40.8565	-
GZ0638	Negative	677.1	-	-	Unknown	Unknown	-	4.1421	57.5852	0.140388
GZ0639	Negative	337	164.2;172;162.6;92.4;190.4	C16H18O8	5-O-p-Coumaroylquinic acid	Phenolic acids	putatively annotated	1.84396	40.2231	0.115367
GZ0640	Negative	340.1	-	-	Unknown	Unknown	-	1.06234	39.5902	0.150747
GZ0641	Negative	728.1	-	-	Unknown	Unknown	-	4.26434	41.4684	0.300523
GZ0642	Negative	438.1	-	-	Unknown	Unknown	-	12.8948	51.2071	0.446905
GZ0643	Negative	681.1	-	-	Unknown	Unknown	-	2.61156	40.1362	0.199547
GZ0644	Negative	614.1	-	-	Unknown	Unknown	-	3.2272	51.8383	0.0714118
GZ0645	Negative	794.1	-	-	Unknown	Unknown	-	8.28231	45.3353	0.170307
GZ0646	Negative	179.042	134.8;133.8;145.7;106.6;163.8	C9H8O4	Caffeic acid	Phenolic acids	standard	2.18104	101.887	-
GZ0647	Negative	563.1	-	-	Unknown	Unknown	-	1.64491	48.4911	0.181331
GZ0648	Negative	635	-	-	Unknown	Unknown	-	3.854	32.2354	0.210735
GZ0649	Negative	602.1	-	-	Unknown	Unknown	-	4.43191	39.7875	-
GZ0650	Negative	653	-	-	Unknown	Unknown	-	1.4556	45.9414	-
GZ0651	Negative	330.1	-	-	Unknown	Unknown	-	5.03768	44.8796	0.123171
GZ0652	Negative	398.1	-	-	Unknown	Unknown	-	3.67263	39.8168	0.146839
GZ0653	Negative	483.1	-	-	Unknown	Unknown	-	2.37675	29.0486	0.15906
GZ0654	Negative	549	-	-	Unknown	Unknown	-	4.33217	89.1701	0.156834
GZ0655	Negative	591	-	-	Unknown	Unknown	-	4.04787	32.1173	0.0701442
GZ0656	Negative	556.1	-	-	Unknown	Unknown	-	3.4034	57.7116	0.271603
GZ0657	Negative	920.1	-	-	Unknown	Unknown	-	5.14387	38.7337	0.127663
GZ0658	Negative	932.1	-	-	Unknown	Unknown	-	2.79275	34.5693	0.0832365
GZ0659	Negative	917.1	-	-	Unknown	Unknown	-	4.99225	34.4964	0.106615
GZ0660	Negative	167	122.5;166.8;107.7;80.7;151.7	C8H8O4	Vanillic acid	Phenolic acids	standard	7.12656	43.7913	0.0660949
GZ0661	Negative	919.1	-	-	Unknown	Unknown	-	3.98114	39.5968	0.15104
GZ0662	Negative	831.1	-	-	Unknown	Unknown	-	2.64697	37.5829	0.150855
GZ0663	Negative	563.2	-	-	Unknown	Unknown	-	4.07358	41.8305	0.194948
GZ0664	Negative	336.1	-	-	Unknown	Unknown	-	2.35082	243.512	0.156715
GZ0665	Negative	569.1	-	-	Unknown	Unknown	-	4.31464	31.6086	-
GZ0666	Negative	743.1	-	-	Unknown	Unknown	-	1.68792	20.6202	0.0832799
GZ0667	Negative	744.1	-	-	Unknown	Unknown	-	1.91489	22.2325	0.0729554
GZ0668	Negative	243.09	-	-	Unknown	Unknown	-	4.90374	44.2948	0.139194
GZ0669	Negative	995.1	-	-	Unknown	Unknown	-	2.57584	25.4558	0.123839
GZ0670	Negative	826.1	-	-	Unknown	Unknown	-	2.59194	67.0284	0.150343
GZ0671	Negative	990.1	-	-	Unknown	Unknown	-	2.87447	27.1844	0.114133
GZ0672	Negative	250.1	-	-	Unknown	Unknown	-	1.29996	21.0079	0.0622586
GZ0673	Negative	947.1	609.2;327.3;357.3;489.4;429.3	C43H48O24	Luteolin-C-hexoside-hexoside-feruloyl-hexoside	Flavonoids	putatively annotated	8.5189	35.8524	0.0915591
GZ0674	Negative	948.1	610.3;609.3;327.1;328.2;358.2	C43H48O24	luteolin-O-feruloylhexoside-C-hexoside-C-hexoside	Flavonoids	putatively annotated	7.20287	93.4702	0.060938
GZ0675	Negative	861.1	-	-	Unknown	Unknown	-	6.19795	30.9494	0.150163
GZ0676	Negative	773.1	-	-	Unknown	Unknown	-	3.07544	22.4302	0.0677769
GZ0677	Negative	774.1	-	-	Unknown	Unknown	-	4.24936	21.4664	0.0570859
GZ0678	Negative	645.1	-	-	Unknown	Unknown	-	1.40914	12.9643	0.320031
GZ0679	Negative	609.1	-	-	Unknown	Unknown	-	2.56395	13.3172	0.186474
GZ0680	Negative	962.1	-	-	Unknown	Unknown	-	4.33973	24.984	0.0987411
GZ0681	Negative	579.1	578.8;460.2;490.5;400.6;399.7	C26H28O15	Luteolin 6-C-hexoside-8-C-pentoside	Flavonoids	putatively annotated	1.73579	457.567	0.0776115
GZ0682	Negative	305.1	-	-	Unknown	Unknown	-	1.96008	41.9066	0.119946
GZ0683	Negative	197.053	122.7;181.8;105.7;166.7;137.9	C9H10O5	Syringic acid	Phenolic acids	standard	5.70295	76.9128	0.0930532
GZ0686	Negative	981.1	-	-	Unknown	Unknown	-	6.13194	38.3445	0.213466
GZ0687	Negative	477	-	-	Unknown	Unknown	-	6.96473	31.1785	0.180876
GZ0688	Negative	408.1	-	-	Unknown	Unknown	-	3.33472	28.8118	0.479449
GZ0689	Negative	952.1	578.36	C42H46O24	Quercetin-C-pentoside-hexoside-feruloyl-hexoside	Flavonoids	putatively annotated	2.23508	25.1587	0.200437
GZ0690	Negative	273.1	-	-	Unknown	Unknown	-	3.82347	64.5911	0.168481
GZ0691	Negative	443.1	-	-	Unknown	Unknown	-	13.6097	37.5558	0.14667
GZ0692	Negative	951.1	-	-	Unknown	Unknown	-	1.98541	19.394	0.201245
GZ0693	Negative	996.1	-	-	Unknown	Unknown	-	6.38225	57.4565	0.0581313
GZ0694	Negative	665.1	-	-	Unknown	Unknown	-	3.73636	22.4523	0.076387
GZ0695	Negative	830.1	-	-	Unknown	Unknown	-	1.89173	24.2749	0.0823981
GZ0696	Negative	579.1	-	-	Unknown	Unknown	-	6.0927	27.5058	0.0658473
GZ0697	Negative	666.1	-	-	Unknown	Unknown	-	2.56246	23.9559	0.0572067
GZ0698	Negative	131.08	-	-	Unknown	Unknown	-	27.2673	78.2293	-
GZ0699	Negative	400.1	-	-	Unknown	Unknown	-	4.74893	52.7511	0.209015
GZ0700	Negative	222.1	-	-	Unknown	Unknown	-	6.68701	48.7769	0.462363
GZ0701	Negative	172.105	130.09;113.06;84.08	C8H15NO3	N-Acetyl-l-leucine	Amino acids and derivatives	putatively annotated	4.69797	101.997	0.0703281
GZ0702	Negative	889.1	-	-	Unknown	Unknown	-	14.1665	220.129	0.1924
GZ0703	Negative	337.1	190.9;192;173.4;163.4;127.4	C16H18O8	3-O-p-Coumaroyl quinic acid	Phenolic acids	putatively annotated	2.27746	39.7245	0.142321
GZ0704	Negative	777.1	-	-	Unknown	Unknown	-	7.46893	45.6213	-
GZ0705	Negative	888.1	-	-	Unknown	Unknown	-	7.95549	49.3686	0.10748
GZ0706	Negative	246.1	-	-	Unknown	Unknown	-	2.57104	56.0101	0.387802
GZ0707	Negative	896.1	-	-	Unknown	Unknown	-	3.86584	81.767	0.198905
GZ0708	Negative	820.1	-	-	Unknown	Unknown	-	5.09425	53.2548	0.221127
GZ0709	Negative	902.1	-	-	Unknown	Unknown	-	7.79593	41.2696	0.350225
GZ0710	Negative	447.1	327;357;447;297.1;285.1	C21H20O11	Luteolin C-hexoside	Flavonoids	putatively annotated	5.06172	397.356	0.0751846
GZ0711	Negative	998.1	-	-	Unknown	Unknown	-	11.8082	67.4487	0.0903812
GZ0712	Negative	252.1	-	-	Unknown	Unknown	-	4.74238	42.9554	0.0966774
GZ0713	Negative	534.1	-	-	Unknown	Unknown	-	5.98661	52.3124	0.0793594
GZ0714	Negative	995.1	-	-	Unknown	Unknown	-	4.95743	64.1331	0.106776
GZ0715	Negative	630.1	-	-	Unknown	Unknown	-	2.44488	34.7624	0.289567
GZ0716	Negative	656.1	-	-	Unknown	Unknown	-	3.49015	36.7187	0.321076
GZ0717	Negative	849.1	-	-	Unknown	Unknown	-	3.39018	67.7281	0.0887761
GZ0718	Negative	206	-	-	Unknown	Unknown	-	5.5528	93.1813	0.0900838
GZ0719	Negative	250	-	-	Unknown	Unknown	-	9.1882	90.1433	0.0785814
GZ0720	Negative	697.1	-	-	Unknown	Unknown	-	2.33556	35.5591	-
GZ0721	Negative	577.2	-	-	Unknown	Unknown	-	7.41126	60.479	0.450181
GZ0722	Negative	814.1	-	-	Unknown	Unknown	-	4.69176	79.9658	0.292076
GZ0723	Negative	566.1	-	-	Unknown	Unknown	-	2.17647	28.395	0.353553
GZ0724	Negative	818.1	-	-	Unknown	Unknown	-	8.04847	64.4848	0.14773
GZ0725	Negative	762.1	-	-	Unknown	Unknown	-	10.3507	44.5	-
GZ0726	Negative	967.1	-	-	Unknown	Unknown	-	4.33473	55.3845	0.0782048
GZ0727	Negative	966.1	-	-	Unknown	Unknown	-	3.90129	54.6074	0.0878874
GZ0728	Negative	528.1	-	-	Unknown	Unknown	-	10.2242	56.5201	0.160848
GZ0729	Negative	621	-	-	Unknown	Unknown	-	7.44744	39.0978	0.40715
GZ0730	Negative	979.1	-	-	Unknown	Unknown	-	7.57527	62.9235	0.0584769
GZ0731	Negative	577	413.8;293.1;307;309.3;311.6	C27H30O14	Vitexin 2''-O-beta-L-rhamnoside	Flavonoids	putatively annotated	5.74181	21.4294	0.19344
GZ0732	Negative	949.1	-	-	Unknown	Unknown	-	2.55628	32.6385	0.415877
GZ0733	Negative	952.1	-	-	Unknown	Unknown	-	2.68493	43.8636	0.217304
GZ0734	Negative	408.1	-	-	Unknown	Unknown	-	3.71852	101.803	0.31672
GZ0735	Negative	649.1	-	-	Unknown	Unknown	-	2.70953	24.601	0.32764
GZ0736	Negative	303.1	-	-	Unknown	Unknown	-	11.2572	285.069	-
GZ0737	Negative	361	-	-	Unknown	Unknown	-	6.03342	59.6458	0.335582
GZ0738	Negative	628.1	-	-	Unknown	Unknown	-	2.2792	21.297	0.369393
GZ0739	Negative	603	-	-	Unknown	Unknown	-	3.96043	25.59	0.412906
GZ0740	Negative	343	-	-	Unknown	Unknown	-	6.28219	62.8147	0.522206
GZ0741	Negative	991.1	563.3;413.1;427.2;919.7;829.7	C42H56O27	Quercetin-C-hexoside-hexoside-glyceryl-rhamnoside-rhamnoside	Flavonoids	putatively annotated	4.66109	75.4766	0.24952
GZ0742	Negative	873.1	-	-	Unknown	Unknown	-	4.21629	94.4983	0.334643
GZ0743	Negative	214.1	133.7;213.8;149.7;167.8;73.6	C13H13NO2	3-(2-Naphthyl)-D-alanine	Amino acids and derivatives	putatively annotated	5.2207	47.0328	0.126298
GZ0745	Negative	398.1	-	-	Unknown	Unknown	-	6.72956	84.8734	-
GZ0746	Negative	121.04	120.7;91.6;92.6;119.6;90.5	C7H6O2	4-Hydroxybenzaldehyde	Phenolic acids	standard	6.64688	41.1458	-
GZ0747	Negative	920.1	758.6;564.5;563.4;606.5;456.3	C38H46O25	apigenin-C-pentoside-hexoside-glucuronic acid-hexoside	Flavonoids	putatively annotated	8.57343	51.0365	0.356365
GZ0748	Negative	154.1	-	-	Unknown	Unknown	-	4.26361	84.7256	0.0835712
GZ0749	Negative	979.1	-	-	Unknown	Unknown	-	6.38255	52.2845	0.160698
GZ0750	Negative	535	-	-	Unknown	Unknown	-	12.8216	72.847	0.317579
GZ0751	Negative	284.1	-	-	Unknown	Unknown	-	2.27802	46.6842	0.351168
GZ0752	Negative	686.1	-	-	Unknown	Unknown	-	1.73252	33.1566	0.231283
GZ0753	Negative	623.2	-	-	Unknown	Unknown	-	3.82484	28.4693	0.152658
GZ0754	Negative	637	-	-	Unknown	Unknown	-	3.85481	50.1175	0.222953
GZ0755	Negative	310.1	134.7;193.9;309.9;133.7;192.8	C14H16O8	Pentoside Caffeate	Organic acids	putatively annotated	3.38884	102.159	0.262076
GZ0756	Negative	787.1	-	-	Unknown	Unknown	-	9.26801	61.4328	0.0952523
GZ0757	Negative	311	-	-	Unknown	Unknown	-	6.36493	52.1834	0.0659012
GZ0758	Negative	432.1	-	-	Unknown	Unknown	-	3.08077	55.8502	0.160582
GZ0759	Negative	431.1	311;431;283;341.1;323.1	C21H20O10	Apigenin-6-C-glucoside (Isovitexin)	Flavonoids	putatively annotated	1.72316	55.3183	0.168825
GZ0761	Negative	433.121	313.1;433;311.3;285.3;343.2	C21H22O10	Isohemiphloin	Alkaloids	standard	2.68211	43.0611	0.138662
GZ0762	Negative	593.159	447.2;592.4;443.8;324.4;336.2	C27H30O15	Chrysoeriol-C-pentosyl-C-hexoside	Flavonoids	standard	4.06353	150.163	0.0619716
GZ0763	Negative	565.2	-	-	Unknown	Unknown	-	1.42544	52.7959	0.200358
GZ0764	Negative	798.1	-	-	Unknown	Unknown	-	4.70187	41.8834	-
GZ0765	Negative	416	-	-	Unknown	Unknown	-	6.38527	38.9577	0.13016
GZ0766	Negative	667.2	-	-	Unknown	Unknown	-	1.83927	55.6472	0.071098
GZ0767	Negative	619	-	-	Unknown	Unknown	-	3.39274	48.1442	0.183381
GZ0768	Negative	503.1	-	-	Unknown	Unknown	-	9.19936	146.401	-
GZ0769	Negative	521.1	-	-	Unknown	Unknown	-	2.25925	80.9005	0.188712
GZ0770	Negative	980.1	-	-	Unknown	Unknown	-	5.8641	41.3016	0.29799
GZ0771	Negative	710.1	-	-	Unknown	Unknown	-	3.15552	35.7567	0.163896
GZ0772	Negative	684.1	-	-	Unknown	Unknown	-	6.09663	39.3934	0.0637342
GZ0773	Negative	658.1	-	-	Unknown	Unknown	-	2.17698	34.2048	0.133594
GZ0774	Negative	592.1	-	-	Unknown	Unknown	-	5.77035	55.4376	0.0862955
GZ0775	Negative	535	-	-	Unknown	Unknown	-	6.87885	64.0898	0.444177
GZ0776	Negative	629.1	-	-	Unknown	Unknown	-	4.68656	31.3099	0.0585267
GZ0777	Negative	632.1	-	-	Unknown	Unknown	-	5.06356	30.4298	0.0680716
GZ0778	Negative	391.1	-	-	Unknown	Unknown	-	4.84021	51.865	0.0788521
GZ0779	Negative	656.1	-	-	Unknown	Unknown	-	1.90861	34.1008	0.1357
GZ0780	Negative	657.1	-	-	Unknown	Unknown	-	2.86091	36.374	0.168979
GZ0781	Negative	739.2	-	-	Unknown	Unknown	-	7.38724	48.4809	0.364408
GZ0782	Negative	286.1	-	-	Unknown	Unknown	-	3.51042	38.8028	0.235892
GZ0784	Negative	463.096	299.9;300.9;271;255;150.8	C21H20O12	Quercetin 3-O-galactoside (Hyperin)	Flavonoids	standard	2.70655	667.272	0.183469
GZ0785	Negative	172.1	74	C8H15NO3	Hexanoyl glycine	Amino acids and derivatives	standard	10.7496	85.9644	0.145959
GZ0786	Negative	731.1	-	-	Unknown	Unknown	-	5.83107	123.855	0.141891
GZ0787	Negative	173.1	-	-	Unknown	Unknown	-	9.5716	51.9771	0.193005
GZ0788	Negative	742.1	-	-	Unknown	Unknown	-	12.9104	235.7	-
GZ0789	Negative	163.047	118.7;162.6;145.6;92.6;90.6	C9H8O3	p-Coumaric acid	Phenolic acids	standard	2.66335	36.1876	0.486908
GZ0790	Negative	245	203.2;159.2;201.3;142.2;74	C13H14N2O3	Acetyl tryptophan	Amino acids and derivatives	putatively annotated	5.06758	93.3051	0.060842
GZ0791	Negative	510.1	-	-	Unknown	Unknown	-	2.49734	32.4497	-
GZ0792	Negative	449.1	-	-	Unknown	Unknown	-	1.80348	44.3003	-
GZ0793	Negative	538.1	-	-	Unknown	Unknown	-	5.51832	39.0391	-
GZ0794	Negative	447	284.6;446.6;286.1;287.2;328.4	C21H20O11	Kaempferol 3-O-galactoside (Trifolin)	Flavonoids	standard	2.15109	34.9147	-
GZ0795	Negative	441	-	-	Unknown	Unknown	-	7.29224	92.9212	0.142981
GZ0796	Negative	164.04	120	C8H7NO3	2-(Formylamino)benzoic acid	Organic acids	putatively annotated	3.70786	33.4582	0.367981
GZ0797	Negative	615.1	-	-	Unknown	Unknown	-	3.15364	120.217	0.196581
GZ0798	Negative	616.1	-	-	Unknown	Unknown	-	1.55231	120.182	0.24652
GZ0799	Negative	918.1	-	-	Unknown	Unknown	-	1.96989	74.6545	0.118876
GZ0800	Negative	216.1	-	-	Unknown	Unknown	-	18.7094	121.022	0.0897156
GZ0801	Negative	179.079	145.8;134.7;178.9;163.8;96.5	C10H12O3	Coniferyl alcohol	Phenolic acids	standard	4.26641	70.5677	0.228664
GZ0802	Negative	796.1	-	-	Unknown	Unknown	-	5.03247	40.1415	0.0569417
GZ0803	Negative	917.1	-	-	Unknown	Unknown	-	4.67411	78.0436	0.0624477
GZ0804	Negative	811.1	593.10;431.2	C40H40O21	Chrysoeriol-O-feruloyl-malonyl-C-hexoside-pentoside	Flavonoids	putatively annotated	6.4078	74.6856	0.0639902
GZ0805	Negative	795.1	-	-	Unknown	Unknown	-	2.56463	40.3371	0.201892
GZ0806	Negative	695	-	-	Unknown	Unknown	-	2.95195	90.7911	0.120219
GZ0807	Negative	782.1	-	-	Unknown	Unknown	-	5.93759	117.986	0.212927
GZ0808	Negative	932.1	-	-	Unknown	Unknown	-	4.26112	189.2	0.141086
GZ0809	Negative	459.2	-	-	Unknown	Unknown	-	11.87	133.042	0.0846258
GZ0810	Negative	725.2	-	-	Unknown	Unknown	-	5.53491	64.8092	0.124269
GZ0811	Negative	701.1	-	-	Unknown	Unknown	-	2.73417	58.2807	0.252736
GZ0812	Negative	666.2	-	-	Unknown	Unknown	-	10.708	66.0262	0.299572
GZ0813	Negative	931.3	-	-	Unknown	Unknown	-	3.15726	187.844	0.268637
GZ0814	Negative	319.1	-	-	Unknown	Unknown	-	1.68674	128.241	0.291021
GZ0815	Negative	321.1	-	-	Unknown	Unknown	-	2.76264	128.483	0.241351
GZ0816	Negative	334	-	-	Unknown	Unknown	-	9.34177	103.981	0.335608
GZ0817	Negative	799.1	-	-	Unknown	Unknown	-	9.87255	98.7342	0.140522
GZ0818	Negative	503.1	-	-	Unknown	Unknown	-	4.61688	398.156	0.149318
GZ0819	Negative	320.1	-	-	Unknown	Unknown	-	2.93382	128.281	0.378193
GZ0820	Negative	151.047	135.7;91.6;90.6;107.7;150.8	C8H8O3	2-Methoxybenzoic acid	Phenolic acids	standard	11.6659	68.21	0.154159
GZ0821	Negative	488.1	-	-	Unknown	Unknown	-	2.52718	75.5245	0.361729
GZ0822	Negative	207.1	-	-	Unknown	Unknown	-	11.386	86.2768	0.0833268
GZ0823	Negative	405.1	-	-	Unknown	Unknown	-	2.05892	39.9354	0.0681009
GZ0824	Negative	505.1	301;433.1;461.2;107.6;151.7	C23H22O13	Quercetin O-acetylhexoside	Flavonoids	putatively annotated	5.87748	403.08	0.22891
GZ0825	Negative	491.1	329.3;314.7;447.3;431.5;299.3	C23H24O12	Tricin 5-O-hexoside	Flavonoids	putatively annotated	4.7906	44.4117	0.0699212
GZ0826	Negative	936.1	-	-	Unknown	Unknown	-	2.39758	34.8257	0.24019
GZ0827	Negative	621.1	-	-	Unknown	Unknown	-	5.37233	80.0327	0.0569441
GZ0828	Negative	364.1	-	-	Unknown	Unknown	-	3.19998	41.2522	-
GZ0829	Negative	904.1	-	-	Unknown	Unknown	-	5.2083	69.3126	0.109128
GZ0830	Negative	370.1	-	-	Unknown	Unknown	-	4.62383	114.588	0.202561
GZ0831	Negative	902.1	-	-	Unknown	Unknown	-	5.70096	75.6426	0.190336
GZ0832	Negative	136	-	-	Unknown	Unknown	-	4.73769	30.2234	0.148202
GZ0833	Negative	151.047	-	-	Unknown	Unknown	-	1.7001	24.2466	0.395034
GZ0834	Negative	901.2	-	-	Unknown	Unknown	-	1.513	76.1925	0.187348
GZ0835	Negative	760.1	-	-	Unknown	Unknown	-	2.29492	60.7005	0.0651999
GZ0836	Negative	369.1	-	-	Unknown	Unknown	-	1.84178	114.717	0.185136
GZ0837	Negative	903.1	-	-	Unknown	Unknown	-	3.50577	78.0454	0.174032
GZ0838	Negative	403.1	-	-	Unknown	Unknown	-	2.9967	36.8571	0.0720049
GZ0839	Negative	602.1	-	-	Unknown	Unknown	-	2.29413	54.6404	0.0855697
GZ0840	Negative	386.1	-	-	Unknown	Unknown	-	6.35746	77.7142	0.161426
GZ0841	Negative	832.1	580.08	C36H46O22	apigenin-hexoside-hexoside-glyceryl-hexoside	Flavonoids	putatively annotated	9.29298	125.396	0.36361
GZ0842	Negative	931.3	-	-	Unknown	Unknown	-	18.8397	354.95	0.0854773
GZ0843	Negative	319	-	-	Unknown	Unknown	-	1.80173	80.1981	0.199065
GZ0844	Negative	433.1	-	-	Unknown	Unknown	-	2.70368	38.4805	0.258249
GZ0845	Negative	377	-	-	Unknown	Unknown	-	10.3541	60.7002	0.0638832
GZ0846	Negative	549.2	387.1;369.2;325.1;517.2;284.9	C25H26O14	Hesperetin O-malonylhexoside	Flavonoids	putatively annotated	7.54432	77.227	0.198802
GZ0847	Negative	223.069	149.2;193.2;163.1;164.1;135.2	C11H12O5	Sinapic acid	Phenolic acids	standard	7.25792	48.7403	0.0688169
GZ0848	Negative	436.1	-	-	Unknown	Unknown	-	3.56968	36.5267	0.0849573
GZ0849	Negative	596.1	-	-	Unknown	Unknown	-	4.60143	32.379	0.185696
GZ0850	Negative	533.1	-	-	Unknown	Unknown	-	4.34711	36.2435	-
GZ0852	Negative	577.164	269.01	C27H30O14	Apigenin 7-rutinoside	Flavonoids	putatively annotated	1.51053	194.084	0.374831
GZ0853	Negative	519.1	-	-	Unknown	Unknown	-	1.8555	69.1129	0.124652
GZ0854	Negative	194.1	-	-	Unknown	Unknown	-	3.16777	50.6143	0.132552
GZ0855	Negative	709.2	-	-	Unknown	Unknown	-	4.32563	49.0737	0.139607
GZ0856	Negative	547.1	-	-	Unknown	Unknown	-	5.89819	68.4399	0.25373
GZ0857	Negative	375.1	-	-	Unknown	Unknown	-	6.19318	40.9848	0.0701406
GZ0858	Negative	579.2	-	-	Unknown	Unknown	-	2.9353	66.7176	-
GZ0859	Negative	365.1	-	-	Unknown	Unknown	-	2.7148	62.8479	0.129485
GZ0860	Negative	181.1	151.1;123;166.2;135.1;137	C9H10O4	Syringaldehyde	Phenolic acids	putatively annotated	10.052	50.9616	0.162863
GZ0861	Negative	786.1	-	-	Unknown	Unknown	-	2.66151	62.2493	-
GZ0862	Negative	138.1	-	-	Unknown	Unknown	-	3.52509	113.092	0.170775
GZ0863	Negative	139.1	-	-	Unknown	Unknown	-	2.41134	106.185	0.13027
GZ0864	Negative	137	93.03	C7H6O3	Salicylic acid (SA)	Others	putatively annotated	9.41553	125.024	0.199503
GZ0865	Negative	579.2	-	-	Unknown	Unknown	-	2.68238	94.2718	0.103492
GZ0866	Negative	502	-	-	Unknown	Unknown	-	4.44754	51.1998	0.0608893
GZ0867	Negative	515	173.2;353.5;135.2;179;191	C25H24O12	Caffeoyl-Caffeoyl-quinic acid	Phenolic acids	putatively annotated	5.0884	592.478	-
GZ0868	Negative	459.2	-	-	Unknown	Unknown	-	5.89685	41.2629	0.072752
GZ0869	Negative	891.1	-	-	Unknown	Unknown	-	8.13045	66.8946	0.234261
GZ0870	Negative	253.1	252.9;173;96.5;127;155.1	C16H30O2	FFA 16:1 (Palmitoleic acid, n–7)	Lipids	putatively annotated	2.43537	35.6741	0.147016
GZ0871	Negative	534.1	490.1;285.9;285;172.9;372.1	C24H22O14	Kaempferol-malonyl-glucoside	Flavonoids	putatively annotated	2.7203	33.0016	0.0673411
GZ0872	Negative	637	-	-	Unknown	Unknown	-	3.89471	59.8576	0.345816
GZ0873	Negative	607.1	-	-	Unknown	Unknown	-	3.26053	49.2831	0.164948
GZ0874	Negative	978.1	-	-	Unknown	Unknown	-	6.8217	57.7775	0.0708457
GZ0875	Negative	667.1	-	-	Unknown	Unknown	-	2.7463	51.3865	0.0865354
GZ0876	Negative	977.1	-	-	Unknown	Unknown	-	6.38317	54.1815	0.0643507
GZ0877	Negative	653.2	-	-	Unknown	Unknown	-	2.8505	35.539	0.184263
GZ0878	Negative	665.2	-	-	Unknown	Unknown	-	4.42364	42.7562	0.114906
GZ0879	Negative	826.1	-	-	Unknown	Unknown	-	12.2216	59.3111	0.171984
GZ0880	Negative	605.1	-	-	Unknown	Unknown	-	3.68298	63.7701	0.076698
GZ0881	Negative	260.1	-	-	Unknown	Unknown	-	3.17338	103.03	0.187584
GZ0882	Negative	609.2	-	-	Unknown	Unknown	-	3.35142	47.9016	0.240867
GZ0883	Negative	505.1	329.1;314.1;241.1;299.9;300.9	C23H22O13	Tricin O-glucuronic acid	Flavonoids	putatively annotated	2.17585	48.04	0.196983
GZ0884	Negative	603.1	-	-	Unknown	Unknown	-	12.9009	66.5633	0.22113
GZ0885	Negative	431.1	269.1	C21H20O10	Apigenin 7-O-glucoside (Cosmosiin)	Flavonoids	standard	1.55909	63.4121	0.227436
GZ0886	Negative	507.1	-	-	Unknown	Unknown	-	3.42677	59.8758	0.315767
GZ0887	Negative	888.1	-	-	Unknown	Unknown	-	25.5579	106.824	0.135411
GZ0888	Negative	812.1	-	-	Unknown	Unknown	-	2.57974	43.8633	0.111169
GZ0889	Negative	406.1	-	-	Unknown	Unknown	-	6.50645	36.038	0.0664511
GZ0890	Negative	828.1	-	-	Unknown	Unknown	-	7.23756	37.8327	-
GZ0891	Negative	928.1	-	-	Unknown	Unknown	-	6.67632	95.7529	0.127602
GZ0892	Negative	854.1	-	-	Unknown	Unknown	-	3.55389	31.9249	-
GZ0893	Negative	850.1	-	-	Unknown	Unknown	-	7.70201	33.6152	0.300568
GZ0894	Negative	424.1	-	-	Unknown	Unknown	-	5.18444	144.889	0.262611
GZ0895	Negative	739.1	-	-	Unknown	Unknown	-	6.41384	67.1317	0.153614
GZ0896	Negative	433.121	271;150.7;118.7;106.7;389.2	C21H22O10	Naringenin 7-O-glucoside (Prunin)	Flavonoids	standard	1.76565	41.5039	0.0758298
GZ0897	Negative	839.1	-	-	Unknown	Unknown	-	8.62429	69.1223	0.0627649
GZ0898	Negative	840.1	-	-	Unknown	Unknown	-	6.12299	84.4325	0.251206
GZ0899	Negative	487.1	-	-	Unknown	Unknown	-	5.13471	130.643	0.0675503
GZ0900	Negative	491	-	-	Unknown	Unknown	-	2.50113	30.6901	-
GZ0901	Negative	621.2	-	-	Unknown	Unknown	-	15.2876	206.985	0.132566
GZ0902	Negative	518	-	-	Unknown	Unknown	-	2.93278	57.8515	0.183935
GZ0903	Negative	589.1	-	-	Unknown	Unknown	-	4.5986	32.1414	-
GZ0904	Negative	983.1	-	-	Unknown	Unknown	-	9.13748	57.6899	-
GZ0905	Negative	984.1	-	-	Unknown	Unknown	-	7.06939	55.6025	0.0667579
GZ0906	Negative	953.1	-	-	Unknown	Unknown	-	5.75829	49.6366	0.0669023
GZ0907	Negative	813.1	-	-	Unknown	Unknown	-	7.92712	43.4039	0.108688
GZ0908	Negative	703.1	-	-	Unknown	Unknown	-	2.20205	57.2215	0.127564
GZ0909	Negative	527.1	-	-	Unknown	Unknown	-	2.73699	28.2352	0.133472
GZ0910	Negative	922.1	-	-	Unknown	Unknown	-	8.17319	52.6344	0.120632
GZ0911	Negative	494.1	-	-	Unknown	Unknown	-	3.86781	33.9047	0.125084
GZ0912	Negative	952.1	-	-	Unknown	Unknown	-	6.43913	45.0261	0.163485
GZ0913	Negative	921.1	-	-	Unknown	Unknown	-	5.6716	49.6043	0.0705133
GZ0914	Negative	461.1	299.2	C22H22O11	Chrysoeriol 7-O-hexoside	Flavonoids	putatively annotated	1.83703	36.4401	-
GZ0915	Negative	491.1	329.3;314.7;447.3;431.5;299.3	C23H24O12	Tricin 7-O-hexoside	Flavonoids	putatively annotated	2.25982	44.5335	0.14279
GZ0916	Negative	591	-	-	Unknown	Unknown	-	3.77103	59.9382	0.0619721
GZ0917	Negative	519.1	315.1;306;307;459.3;461.2	C24H24O13	Isorhamnetin-O-acetyl-hexoside	Flavonoids	putatively annotated	4.94544	42.6923	-
GZ0918	Negative	552.1	-	-	Unknown	Unknown	-	5.33582	64.7169	0.0672247
GZ0919	Negative	473	-	-	Unknown	Unknown	-	11.709	109.624	0.288337
GZ0920	Negative	561.1	-	-	Unknown	Unknown	-	3.21178	58.009	0.210148
GZ0921	Negative	361.2	-	-	Unknown	Unknown	-	5.24059	39.9708	0.14308
GZ0922	Negative	771.2	-	-	Unknown	Unknown	-	4.52775	521.133	-
GZ0923	Negative	619	-	-	Unknown	Unknown	-	2.92029	112.135	0.124885
GZ0924	Negative	839.3	-	-	Unknown	Unknown	-	6.84959	52.0913	-
GZ0925	Negative	577	-	-	Unknown	Unknown	-	4.83366	91.9586	0.0637239
GZ0926	Negative	774.1	-	-	Unknown	Unknown	-	5.07706	54.0569	-
GZ0927	Negative	832.1	-	-	Unknown	Unknown	-	5.34847	50.1967	0.242673
GZ0928	Negative	672.1	-	-	Unknown	Unknown	-	2.37047	65.3566	0.0750352
GZ0929	Negative	741.2	327.6;580.2;357.7;592;429.9	C32H38O20	luteolin-C -hexoside-hexoside-pentoside	Flavonoids	putatively annotated	7.66292	728.366	0.245356
GZ0930	Negative	613.2	-	-	Unknown	Unknown	-	3.81271	65.0826	0.0678139
GZ0931	Negative	160.05	115.995	C9H7NO2	Indole-5-carboxylic acid	Others	putatively annotated	6.86842	35.1071	0.0670417
GZ0932	Negative	461	-	-	Unknown	Unknown	-	4.91621	78.1012	0.0654945
GZ0933	Negative	307.1	-	-	Unknown	Unknown	-	3.1085	466.345	-
GZ0934	Negative	453.1	-	-	Unknown	Unknown	-	1.57154	114.9	0.214865
GZ0935	Negative	741.2	-	-	Unknown	Unknown	-	10.0103	541.145	-
GZ0936	Negative	238.1	-	-	Unknown	Unknown	-	3.49375	28.9022	0.311205
GZ0937	Negative	373.1	-	-	Unknown	Unknown	-	4.42446	81.8509	0.0734289
GZ0938	Negative	771.2	-	-	Unknown	Unknown	-	4.48774	75.4725	0.11714
GZ0939	Negative	688.1	-	-	Unknown	Unknown	-	5.06224	39.8877	0.222613
GZ0940	Negative	740.1	-	-	Unknown	Unknown	-	13.1704	80.9745	0.0820589
GZ0941	Negative	623.2	-	-	Unknown	Unknown	-	5.98399	115.361	-
GZ0942	Negative	502	-	-	Unknown	Unknown	-	11.7998	89.8788	0.190152
GZ0943	Negative	685	-	-	Unknown	Unknown	-	4.07913	44.1189	0.148337
GZ0944	Negative	537.1	-	-	Unknown	Unknown	-	1.5322	58.5437	0.176425
GZ0945	Negative	467.1	-	-	Unknown	Unknown	-	5.00719	48.0002	0.223781
GZ0946	Negative	357.1	-	-	Unknown	Unknown	-	3.00318	72.4181	0.0682006
GZ0947	Negative	269	-	-	Unknown	Unknown	-	3.80931	45.1989	0.245674
GZ0948	Negative	973.1	-	-	Unknown	Unknown	-	5.01408	46.0407	0.443002
GZ0950	Negative	974.1	-	-	Unknown	Unknown	-	7.2942	44.2817	0.358415
GZ0951	Negative	814.1	-	-	Unknown	Unknown	-	8.49048	49.7638	0.131022
GZ0952	Negative	187.105	125.2;123.1;97.1;95.2;127.2	C9H16O4	Azelaic Acid	Organic acids	standard	2.87455	38.8183	-
GZ0953	Negative	746.1	-	-	Unknown	Unknown	-	6.04416	53.7457	0.0852879
GZ0954	Negative	337.1	-	-	Unknown	Unknown	-	2.51686	676.337	-
GZ0955	Negative	499.1	191;235;193;136.9;173	C25H24O11	Di-O-p-coumaroyl quinic acid	Phenolic acids	putatively annotated	2.25956	78.7369	0.305051
GZ0956	Negative	475.1	-	-	Unknown	Unknown	-	1.25409	28.1248	-
GZ0957	Negative	854.1	-	-	Unknown	Unknown	-	7.72532	50.4409	0.0675855
GZ0958	Negative	701	-	-	Unknown	Unknown	-	4.06583	50.2201	0.0767266
GZ0959	Negative	853.1	-	-	Unknown	Unknown	-	8.09341	53.5144	0.150715
GZ0960	Negative	957.1	-	-	Unknown	Unknown	-	4.56443	60.9706	0.147557
GZ0961	Negative	958.1	-	-	Unknown	Unknown	-	4.34437	61.0874	0.158977
GZ0962	Negative	676.1	-	-	Unknown	Unknown	-	4.89103	30.2703	0.0665609
GZ0963	Negative	533	-	-	Unknown	Unknown	-	4.34331	26.4433	0.118216
GZ0964	Negative	613.1	-	-	Unknown	Unknown	-	4.59074	32.3232	0.170402
GZ0965	Negative	614.1	-	-	Unknown	Unknown	-	5.58873	33.5394	0.198827
GZ0966	Negative	577	-	-	Unknown	Unknown	-	4.79972	27.4553	-
GZ0967	Negative	144.1	143.8;115.7;125.8;114.7;141.7	C9H7NO	Indole-3-carboxaldehyde	Others	standard	7.39677	37.84	-
GZ0968	Negative	667.2	-	-	Unknown	Unknown	-	2.44259	28.9438	-
GZ0969	Negative	371	-	-	Unknown	Unknown	-	2.25454	28.4435	0.14246
GZ0970	Negative	725.2	-	-	Unknown	Unknown	-	5.58255	633.534	0.0608859
GZ0971	Negative	610.1	-	-	Unknown	Unknown	-	2.09733	26.6642	-
GZ0972	Negative	755.2	-	-	Unknown	Unknown	-	4.37216	240.596	0.0797337
GZ0973	Negative	300.1	-	-	Unknown	Unknown	-	2.27984	20.3696	0.0776232
GZ0974	Negative	301.1	-	-	Unknown	Unknown	-	3.09371	23.3617	-
GZ0975	Negative	690.1	-	-	Unknown	Unknown	-	11.1853	26.933	-
GZ0976	Negative	563	-	-	Unknown	Unknown	-	6.01495	63.3943	0.140782
GZ0977	Negative	121.037	-	-	Unknown	Unknown	-	26.1269	77.2442	0.111306
GZ0978	Negative	301	-	-	Unknown	Unknown	-	8.40199	33.2158	0.176054
GZ0979	Negative	667.2	-	-	Unknown	Unknown	-	5.50277	339.444	-
GZ0980	Negative	725.2	-	-	Unknown	Unknown	-	7.60849	830.46	0.126088
GZ0981	Negative	743.2	-	-	Unknown	Unknown	-	6.93858	69.7203	0.345332
GZ0982	Negative	915.1	-	-	Unknown	Unknown	-	3.81257	48.5407	0.159205
GZ0983	Negative	539	-	-	Unknown	Unknown	-	4.66993	40.1061	0.144114
GZ0984	Negative	600.1	-	-	Unknown	Unknown	-	5.19688	31.4347	0.461451
GZ0985	Negative	381.1	-	-	Unknown	Unknown	-	3.74047	58.3995	-
GZ0986	Negative	382.1	-	-	Unknown	Unknown	-	4.72454	58.063	-
GZ0987	Negative	503.2	-	-	Unknown	Unknown	-	5.07657	37.7282	0.107689
GZ0988	Negative	961.1	459.3;399.2;503.2;381.1;799.7	C44H50O24	Dihydroluteolin-C-pentoside-hexoside-feruloyl-acetyl-hexoside	Flavonoids	putatively annotated	13.4253	44.5391	0.167647
GZ0989	Negative	405.1	-	-	Unknown	Unknown	-	2.39216	41.6992	0.121553
GZ0990	Negative	848.1	-	-	Unknown	Unknown	-	1.58816	796.248	0.0842747
GZ0991	Negative	730.1	-	-	Unknown	Unknown	-	3.24098	35.0009	0.244261
GZ0992	Negative	177.063	161.8;176.9;148.8;132.8;72.5	C10H10O3	Coniferylaldehyde	Phenolic acids	standard	2.43851	37.507	0.105808
GZ0993	Negative	624.1	430.1;328.1;309.9;308.9;327	C31H28O14	luteolin-C-feruloyl-hexoside	Flavonoids	putatively annotated	2.73022	127.393	0.245987
GZ0994	Negative	533	-	-	Unknown	Unknown	-	10.4189	63.9043	0.260989
GZ0995	Negative	161	160.7;116.7;118.7;132.9;143.7	C9H6O3	4-Hydroxycoumarin	Lignans and Coumarins	standard	14.3016	45.9649	-
GZ0996	Negative	406.1	-	-	Unknown	Unknown	-	7.22349	51.7534	0.0644657
GZ0997	Negative	725.2	-	-	Unknown	Unknown	-	3.50358	225.546	0.0927098
GZ0998	Negative	465.1	-	-	Unknown	Unknown	-	2.90514	48.8551	0.05729
GZ0999	Negative	391.1	-	-	Unknown	Unknown	-	5.5431	35.8413	0.172357
GZ1000	Negative	603.1	-	-	Unknown	Unknown	-	6.07445	47.1232	0.0644221
GZ1001	Negative	947.1	-	-	Unknown	Unknown	-	9.7507	102.911	0.233874
GZ1002	Negative	936.1	-	-	Unknown	Unknown	-	2.71687	328.125	-
GZ1003	Negative	755.2	-	-	Unknown	Unknown	-	3.75229	120.862	0.0785222
GZ1004	Negative	713.2	-	-	Unknown	Unknown	-	2.18684	82.4926	0.321782
GZ1005	Negative	908.1	-	-	Unknown	Unknown	-	7.84459	55.3448	0.0579435
GZ1006	Negative	914.1	-	-	Unknown	Unknown	-	17.1261	72.2387	0.121032
GZ1007	Negative	260.1	-	-	Unknown	Unknown	-	5.31819	55.5407	-
GZ1008	Negative	382.1	-	-	Unknown	Unknown	-	7.19338	42.4566	0.0619457
GZ1009	Negative	755.2	754.6;328.6;607.5;606.1;334.9	C36H36O18	luteolin-feruloyl-hexoside-pentoside	Flavonoids	putatively annotated	2.20831	579.3	-
GZ1010	Negative	792.1	-	-	Unknown	Unknown	-	2.75355	511.787	0.0790714
GZ1011	Negative	362.1	-	-	Unknown	Unknown	-	17.6528	112.831	0.0665021
GZ1012	Negative	473.1	-	-	Unknown	Unknown	-	3.77755	73.4423	0.0724766
GZ1013	Negative	474.1	-	-	Unknown	Unknown	-	6.81219	77.1591	-
GZ1014	Negative	603.1	-	-	Unknown	Unknown	-	1.99247	36.2387	-
GZ1015	Negative	227.079	227;142.8;184.8;182.9;208.9	C14H12O3	Resveratrol	Phenolic acids	standard	9.00062	166.148	0.167722
GZ1016	Negative	384.1	-	-	Unknown	Unknown	-	3.41359	559.734	-
GZ1017	Negative	746.1	-	-	Unknown	Unknown	-	5.96083	49.4446	0.061287
GZ1018	Negative	911.1	-	-	Unknown	Unknown	-	14.3328	89.6957	0.156562
GZ1019	Negative	745.1	-	-	Unknown	Unknown	-	3.92124	47.2155	0.0663825
GZ1020	Negative	389.1	-	-	Unknown	Unknown	-	2.12329	163.322	0.098906
GZ1021	Negative	390.1	-	-	Unknown	Unknown	-	8.45855	165.339	0.0813817
GZ1022	Negative	769.2	-	-	Unknown	Unknown	-	3.73267	304.076	0.0583498
GZ1025	Negative	407.1	-	-	Unknown	Unknown	-	2.20652	34.3182	0.117166
GZ1026	Negative	566.1	-	-	Unknown	Unknown	-	4.82315	31.1948	0.0862787
GZ1027	Negative	709.2	-	-	Unknown	Unknown	-	2.83001	196.745	0.218359
GZ1028	Negative	357.1	-	-	Unknown	Unknown	-	4.03729	70.157	0.0613734
GZ1029	Negative	769.2	-	-	Unknown	Unknown	-	2.62863	391.443	-
GZ1030	Negative	468.1	-	-	Unknown	Unknown	-	5.01059	28.7017	0.150032
GZ1031	Negative	681	-	-	Unknown	Unknown	-	5.68823	378.153	-
GZ1032	Negative	436.1	-	-	Unknown	Unknown	-	9.22998	170.789	0.120648
GZ1033	Negative	549	-	-	Unknown	Unknown	-	8.57693	82.3566	0.268148
GZ1034	Negative	984.1	-	-	Unknown	Unknown	-	5.2727	53.8725	0.152945
GZ1035	Negative	983.1	-	-	Unknown	Unknown	-	5.06939	53.1448	0.150422
GZ1036	Negative	634.1	-	-	Unknown	Unknown	-	6.46976	34.8743	0.31063
GZ1037	Negative	583.2	523.4;535.4;369.3;539.3;565.4	C31H36O11	Buddlenol E	Lipids	putatively annotated	7.04669	46.041	0.118372
GZ1038	Negative	927.1	-	-	Unknown	Unknown	-	7.36384	47.0067	0.0673295
GZ1039	Negative	739.2	-	-	Unknown	Unknown	-	3.64774	313.582	0.191531
GZ1040	Negative	799.2	619.6;323.6;605.9;739.8;589.9	C38H40O19	chrysoeriol-O-feruloyl-C-hexoside-hexoside	Flavonoids	putatively annotated	6.09268	323.524	0.0839354
GZ1041	Negative	939.1	-	-	Unknown	Unknown	-	7.85237	44.2299	0.18473
GZ1042	Negative	940.1	-	-	Unknown	Unknown	-	5.25091	46.7378	0.133358
GZ1043	Negative	621	-	-	Unknown	Unknown	-	8.44612	48.442	0.0673547
GZ1044	Negative	537.1	477.4;493.3;433.2;501.1;447.3	C28H26O11	Dihydrotricin-sinapoyl	Flavonoids	putatively annotated	6.12736	30.9117	-
GZ1045	Negative	695	-	-	Unknown	Unknown	-	4.53727	252.303	-
GZ1046	Negative	721.1	-	-	Unknown	Unknown	-	3.79596	38.2768	0.289041
GZ1047	Negative	846.1	-	-	Unknown	Unknown	-	10.2366	85.5676	-
GZ1048	Negative	138.1	-	-	Unknown	Unknown	-	6.02224	36.9482	0.0959807
GZ1049	Negative	796.1	-	-	Unknown	Unknown	-	4.88901	64.5463	0.13323
GZ1051	Negative	220.1	-	-	Unknown	Unknown	-	5.10445	49.3795	0.0941873
GZ1052	Negative	756.1	-	-	Unknown	Unknown	-	6.21828	42.5045	0.131041
GZ1053	Negative	896.1	-	-	Unknown	Unknown	-	6.43517	45.2858	0.138301
GZ1054	Negative	302.1	-	-	Unknown	Unknown	-	3.7131	40.5385	0.0670151
GZ1055	Negative	387.1	-	-	Unknown	Unknown	-	5.24093	106.858	0.189037
GZ1056	Negative	581	-	-	Unknown	Unknown	-	9.4825	159.405	0.0583705
GZ1057	Negative	593	-	-	Unknown	Unknown	-	2.03537	50.4551	0.136796
GZ1058	Negative	625	-	-	Unknown	Unknown	-	6.40159	74.0666	0.0628814
GZ1059	Negative	329.2	329.2	C22H34O2	FFA 22:5 (Docosapentaenoic acid, n–6)	Lipids	putatively annotated	17.8234	97.1914	0.107064
GZ1060	Negative	326.95	326.95	C22H32O2	FFA 22:6 (Docosahexaenoic acid, n–3)	Lipids	putatively annotated	3.11597	73.7119	0.0826963
GZ1061	Negative	654.1	-	-	Unknown	Unknown	-	3.03391	801.491	-
GZ1062	Negative	769.2	768.9;621.4;619.9;324.2;623.5	C37H38O18	luteolin-feruloyl-hexoside-rhamnoside	Flavonoids	putatively annotated	2.51931	901.456	0.12591
GZ1063	Negative	600.1	-	-	Unknown	Unknown	-	8.93852	71.4246	0.22897
GZ1064	Negative	563.2	-	-	Unknown	Unknown	-	7.38238	31.4822	0.0745087
GZ1065	Negative	287.063	-	-	Unknown	Unknown	-	1.24141	46.6781	0.0824213
GZ1066	Negative	597.1	-	-	Unknown	Unknown	-	5.98417	70.9426	0.213025
GZ1067	Negative	607.2	-	-	Unknown	Unknown	-	3.84397	34.1001	0.0568456
GZ1068	Negative	563.2	-	-	Unknown	Unknown	-	6.04634	31.3973	-
GZ1069	Negative	372.1	-	-	Unknown	Unknown	-	4.83439	71.5161	0.0761529
GZ1070	Negative	375.1	-	-	Unknown	Unknown	-	6.16008	38.7952	0.223804
GZ1071	Negative	287.063	287;134.7;150.7;106.6;203	C15H12O6	Eriodictyol	Flavonoids	standard	1.57658	44.4115	0.0906477
GZ1072	Negative	201.1	-	-	Unknown	Unknown	-	5.92161	37.6825	0.103121
GZ1073	Negative	662.1	-	-	Unknown	Unknown	-	3.76282	77.8001	0.154805
GZ1074	Negative	616.1	-	-	Unknown	Unknown	-	19.7489	95.8694	0.173667
GZ1075	Negative	202.1	-	-	Unknown	Unknown	-	5.5621	35.1738	0.126318
GZ1076	Negative	661.1	-	-	Unknown	Unknown	-	4.71077	74.517	0.142429
GZ1077	Negative	854.1	-	-	Unknown	Unknown	-	11.4234	65.4853	0.131035
GZ1078	Negative	553.1	-	-	Unknown	Unknown	-	3.45578	52.0609	0.137026
GZ1079	Negative	842.1	-	-	Unknown	Unknown	-	32.499	90.9674	0.237991
GZ1080	Negative	220.1	-	-	Unknown	Unknown	-	6.64414	49.7852	-
GZ1081	Negative	285.048	-	-	Unknown	Unknown	-	2.59085	46.5229	-
GZ1082	Negative	739.2	-	-	Unknown	Unknown	-	19.4495	88.5934	0.0976462
GZ1083	Negative	908.1	-	-	Unknown	Unknown	-	7.99827	63.4832	0.0586842
GZ1084	Negative	263	-	-	Unknown	Unknown	-	3.0588	51.8663	0.0708172
GZ1085	Negative	596.1	-	-	Unknown	Unknown	-	8.38779	38.3906	0.241254
GZ1086	Negative	263	-	-	Unknown	Unknown	-	5.11984	48.949	0.144053
GZ1087	Negative	591.1	-	-	Unknown	Unknown	-	2.08862	49.8956	0.0923067
GZ1088	Negative	527.1	-	-	Unknown	Unknown	-	7.16064	57.4953	0.0854035
GZ1089	Negative	301	151.01	C15H10O7	Morin	Flavonoids	putatively annotated	5.51445	247.886	-
GZ1090	Negative	665.1	-	-	Unknown	Unknown	-	4.5278	754.26	-
GZ1091	Negative	591	-	-	Unknown	Unknown	-	6.09452	58.1911	0.22808
GZ1092	Negative	745.1	-	-	Unknown	Unknown	-	7.04479	118.691	0.167908
GZ1093	Negative	356.1	-	-	Unknown	Unknown	-	3.22191	750.044	-
GZ1094	Negative	472.1	-	-	Unknown	Unknown	-	6.65299	69.441	0.0723997
GZ1095	Negative	842.1	-	-	Unknown	Unknown	-	9.15477	52.5881	0.131496
GZ1096	Negative	564.1	-	-	Unknown	Unknown	-	2.12194	35.7305	0.118254
GZ1097	Negative	443.1	-	-	Unknown	Unknown	-	4.41118	50.2614	0.0714001
GZ1098	Negative	561.1	-	-	Unknown	Unknown	-	5.55132	41.4508	0.0577678
GZ1100	Negative	417.2	-	-	Unknown	Unknown	-	4.9355	106.376	0.121471
GZ1101	Negative	403.1	313.1	C20H20O9	Tricin O-glycerol	Flavonoids	putatively annotated	2.40905	58.0371	0.283368
GZ1102	Negative	414	-	-	Unknown	Unknown	-	41.7665	112.929	0.144329
GZ1103	Negative	905.1	-	-	Unknown	Unknown	-	7.152	44.1214	0.184794
GZ1104	Negative	877.1	-	-	Unknown	Unknown	-	9.7946	45.856	0.0851592
GZ1105	Negative	906.1	-	-	Unknown	Unknown	-	14.6872	66.1675	-
GZ1106	Negative	301.1	-	-	Unknown	Unknown	-	5.07641	27.2549	0.177699
GZ1107	Negative	419	-	-	Unknown	Unknown	-	8.05633	37.7159	-
GZ1109	Negative	302.1	-	-	Unknown	Unknown	-	17.9151	38.6662	0.178757
GZ1110	Negative	463	-	-	Unknown	Unknown	-	24.446	63.2114	0.152401
GZ1111	Negative	343.1	-	-	Unknown	Unknown	-	3.76874	34.6022	0.0968508
GZ1112	Negative	881.1	-	-	Unknown	Unknown	-	5.55702	49.4014	0.0839444
GZ1113	Negative	882.1	-	-	Unknown	Unknown	-	6.19264	48.7062	0.085155
GZ1114	Negative	391.1	-	-	Unknown	Unknown	-	6.89449	39.4212	-
GZ1115	Negative	518	-	-	Unknown	Unknown	-	9.19733	48.2846	0.0828328
GZ1116	Negative	341.1	-	-	Unknown	Unknown	-	4.1693	46.093	0.115777
GZ1117	Negative	302.1	-	-	Unknown	Unknown	-	3.42053	76.3958	0.116275
GZ1118	Negative	342.1	-	-	Unknown	Unknown	-	4.15196	50.4179	0.19949
GZ1119	Negative	535.1	-	-	Unknown	Unknown	-	8.84785	33.9493	0.0676645
GZ1120	Negative	751.1	-	-	Unknown	Unknown	-	3.03694	44.3401	-
GZ1121	Negative	637	-	-	Unknown	Unknown	-	3.32211	563.644	-
GZ1122	Negative	357.142	-	-	Unknown	Unknown	-	5.27198	57.8135	0.358166
GZ1123	Negative	236.1	-	-	Unknown	Unknown	-	4.19389	55.3772	0.241269
GZ1125	Negative	491	-	-	Unknown	Unknown	-	15.5743	59.2615	0.205518
GZ1126	Negative	263.1	-	-	Unknown	Unknown	-	3.78192	28.2327	0.119129
GZ1127	Negative	891.1	-	-	Unknown	Unknown	-	5.83459	66.5924	0.216901
GZ1128	Negative	892.1	-	-	Unknown	Unknown	-	11.9332	69.5569	0.165009
GZ1129	Negative	264.1	-	-	Unknown	Unknown	-	3.49043	36.0595	-
GZ1130	Negative	225.1	-	-	Unknown	Unknown	-	1.84998	32.2949	-
GZ1131	Negative	350.1	-	-	Unknown	Unknown	-	4.03709	42.5121	0.195521
GZ1132	Negative	147.052	103.06	C9H8O2	Cinnamic acid	Phenolic acids	putatively annotated	3.87033	35.0528	0.0716334
GZ1133	Negative	256.1	-	-	Unknown	Unknown	-	5.01366	44.4658	0.0878009
GZ1134	Negative	338.1	-	-	Unknown	Unknown	-	3.17981	147.224	0.247085
GZ1135	Negative	347.1	-	-	Unknown	Unknown	-	2.20366	84.1374	0.0591452
GZ1136	Negative	722.1	-	-	Unknown	Unknown	-	6.61764	57.0954	0.387769
GZ1137	Negative	521.2	-	-	Unknown	Unknown	-	3.49921	30.6977	0.079594
GZ1138	Negative	907.1	-	-	Unknown	Unknown	-	14.3719	46.0328	0.070112
GZ1139	Negative	908.1	-	-	Unknown	Unknown	-	14.7948	56.2723	0.0637769
GZ1140	Negative	803.1	-	-	Unknown	Unknown	-	16.6226	104.091	0.0807544
GZ1141	Negative	348.1	-	-	Unknown	Unknown	-	2.87485	79.1091	0.063764
GZ1142	Negative	533.1	-	-	Unknown	Unknown	-	11.0611	35.8654	0.146078
GZ1143	Negative	285.048	-	-	Unknown	Unknown	-	20.2468	67.7136	0.0929013
GZ1144	Negative	432.1	-	-	Unknown	Unknown	-	12.0355	70.0484	0.0641483
GZ1145	Negative	178.1	-	-	Unknown	Unknown	-	7.5534	47.3039	0.192469
GZ1146	Negative	371	-	-	Unknown	Unknown	-	2.56569	34.1357	0.0632595
GZ1147	Negative	177	145.2;117;159.4;162.1;149.2	C10H10O3	4-Methoxycinnamic acid	Phenolic acids	putatively annotated	2.41385	49.7142	0.176834
GZ1148	Negative	598.1	-	-	Unknown	Unknown	-	3.64707	110.822	-
GZ1149	Negative	271.07	-	-	Unknown	Unknown	-	6.39543	53.3576	0.0630268
GZ1150	Negative	749.1	-	-	Unknown	Unknown	-	10.418	64.1364	0.0634192
GZ1152	Negative	591.1	-	-	Unknown	Unknown	-	1.80022	31.3166	0.141229
GZ1153	Negative	526.1	-	-	Unknown	Unknown	-	2.41191	46.8736	0.184095
GZ1154	Negative	592.1	-	-	Unknown	Unknown	-	2.6442	32.136	0.206133
GZ1155	Negative	393.1	-	-	Unknown	Unknown	-	6.8691	85.2503	0.0733237
GZ1156	Negative	638.1	-	-	Unknown	Unknown	-	2.79891	53.649	0.130964
GZ1157	Negative	878.1	-	-	Unknown	Unknown	-	12.1412	84.3023	0.137734
GZ1158	Negative	790.1	-	-	Unknown	Unknown	-	17.8104	80.9862	0.116939
GZ1159	Negative	699.1	-	-	Unknown	Unknown	-	5.386	78.0668	-
GZ1160	Negative	294.1	-	-	Unknown	Unknown	-	3.25271	32.5312	0.124985
GZ1161	Negative	164	-	-	Unknown	Unknown	-	5.92586	32.1508	0.0601975
GZ1162	Negative	887.1	-	-	Unknown	Unknown	-	5.16149	54.2123	0.117706
GZ1163	Negative	981.1	-	-	Unknown	Unknown	-	4.15309	43.0929	0.0648903
GZ1164	Negative	825.1	-	-	Unknown	Unknown	-	2.95646	42.6416	-
GZ1165	Negative	842.1	-	-	Unknown	Unknown	-	4.82836	44.1091	0.170943
GZ1166	Negative	982.1	-	-	Unknown	Unknown	-	7.52281	47.8644	-
GZ1167	Negative	499.1	-	-	Unknown	Unknown	-	5.93256	34.057	0.0568731
GZ1168	Negative	376.1	-	-	Unknown	Unknown	-	2.20446	31.6919	0.13407
GZ1169	Negative	438.1	-	-	Unknown	Unknown	-	4.38609	29.4518	0.13512
GZ1170	Negative	898.1	-	-	Unknown	Unknown	-	4.38524	77.5464	0.260289
GZ1171	Negative	897.1	-	-	Unknown	Unknown	-	10.0637	70.8163	0.258984
GZ1172	Negative	938.1	-	-	Unknown	Unknown	-	7.53279	52.1599	-
GZ1173	Negative	743.1	-	-	Unknown	Unknown	-	7.89228	39.7335	0.0622211
GZ1174	Negative	459	-	-	Unknown	Unknown	-	12.3088	26.7973	-
GZ1175	Negative	605.1	-	-	Unknown	Unknown	-	4.84439	40.0236	0.117139
GZ1176	Negative	621.1	-	-	Unknown	Unknown	-	6.80662	49.6919	0.22105
GZ1177	Negative	391.1	-	-	Unknown	Unknown	-	4.08559	42.9513	0.198596
GZ1178	Negative	269.053	-	-	Unknown	Unknown	-	2.92463	53.5898	0.21047
GZ1179	Negative	271.07	-	-	Unknown	Unknown	-	2.10868	25.8817	-
GZ1180	Negative	427.1	-	-	Unknown	Unknown	-	4.00212	32.8242	0.161194
GZ1181	Negative	411.1	-	-	Unknown	Unknown	-	4.68546	44.9119	0.140143
GZ1182	Negative	207.1	192.1;133.2;177.2;164.2;105.1	C11H12O4	3,4-Dimethoxycinnamic acid	Phenolic acids	putatively annotated	2.71726	72.2852	0.170829
GZ1183	Negative	927.1	-	-	Unknown	Unknown	-	14.8885	74.0681	0.174917
GZ1184	Negative	679.1	-	-	Unknown	Unknown	-	8.19345	55.2737	-
GZ1185	Negative	561.1	329.3;525.3;314.4;299.4;477.3	C26H26O14	Tricin O-malonyl rhamnoside	Flavonoids	putatively annotated	3.91333	40.4454	0.312678
GZ1186	Negative	364.1	-	-	Unknown	Unknown	-	14.1845	109.66	0.0850267
GZ1187	Negative	363.1	-	-	Unknown	Unknown	-	4.94841	53.1469	-
GZ1188	Negative	693.1	-	-	Unknown	Unknown	-	3.80612	294.535	0.181893
GZ1189	Negative	359.1	-	-	Unknown	Unknown	-	14.0834	112.424	0.200309
GZ1190	Negative	856.1	-	-	Unknown	Unknown	-	9.96272	82.1536	0.349438
GZ1191	Negative	855.1	-	-	Unknown	Unknown	-	10.9491	75.6851	0.276035
GZ1192	Negative	342.1	-	-	Unknown	Unknown	-	7.26488	80.8547	0.10637
GZ1193	Negative	331	-	-	Unknown	Unknown	-	4.16448	46.0677	0.240929
GZ1194	Negative	329	314.01	C17H14O7	Tricin	Flavonoids	standard	1.20267	39.3241	0.229654
GZ1195	Negative	442.1	-	-	Unknown	Unknown	-	11.6343	68.2813	0.0905157
GZ1196	Negative	411.1	-	-	Unknown	Unknown	-	2.41003	42.1945	0.207233
GZ1197	Negative	575	-	-	Unknown	Unknown	-	6.6704	50.1561	0.229668
GZ1198	Negative	635	-	-	Unknown	Unknown	-	6.03519	47.7335	0.0666203
GZ1199	Negative	301.1	300.9;150.7;133.7;257;213	C16H14O6	Homoeriodictyol	Flavonoids	standard	4.54746	28.8826	-
GZ1200	Negative	826.1	-	-	Unknown	Unknown	-	12.0537	97.6147	0.257724
GZ1201	Negative	372.1	-	-	Unknown	Unknown	-	2.7497	104.451	0.17867
GZ1203	Negative	335.1	-	-	Unknown	Unknown	-	3.23405	31.9069	0.0625633
GZ1204	Negative	299.063	-	-	Unknown	Unknown	-	2.26276	37.2772	0.148207
GZ1205	Negative	300.1	-	-	Unknown	Unknown	-	1.54072	37.3496	0.166495
GZ1206	Negative	299.063	284.01	C16H12O6	Chrysoeriol	Flavonoids	standard	1.62413	37.2852	0.139805
GZ1207	Negative	209	-	-	Unknown	Unknown	-	2.18809	188.716	0.297441
GZ1208	Negative	345	315	C17H14O8	Syringetin	Flavonoids	putatively annotated	6.27408	52.5103	0.0950894
GZ1209	Negative	120.1	-	-	Unknown	Unknown	-	7.87394	78.9074	0.0575094
GZ1210	Negative	471.1	-	-	Unknown	Unknown	-	8.05766	75.2845	0.101475
GZ1211	Negative	494.1	-	-	Unknown	Unknown	-	6.66993	25.279	-
GZ1212	Negative	315.058	300.03;151.0;107.01;227.03	C16H12O7	Isorhamnetin	Flavonoids	putatively annotated	10.8559	99.6741	0.138822
GZ1213	Negative	322.1	-	-	Unknown	Unknown	-	5.42337	43.5321	0.0707858
GZ1214	Negative	525.1	329.1	C27H26O11	Tricin 4'-O-β-guaiacylglycerol	Flavonoids	putatively annotated	2.21285	40.1863	0.193985
GZ1215	Negative	267.1	-	-	Unknown	Unknown	-	4.97362	41.9892	0.0588909
GZ1216	Negative	268.1	-	-	Unknown	Unknown	-	3.95884	40.6725	0.225574
GZ1217	Negative	589.1	-	-	Unknown	Unknown	-	7.77291	53.5226	0.076848
GZ1219	Negative	737.1	-	-	Unknown	Unknown	-	6.00505	40.3917	-
GZ1220	Negative	325.1	-	-	Unknown	Unknown	-	5.25748	79.6911	0.0648463
GZ1221	Negative	738.1	-	-	Unknown	Unknown	-	5.33083	39.0887	-
GZ1222	Negative	378.1	-	-	Unknown	Unknown	-	13.6548	99.9014	0.136795
GZ1223	Negative	836.1	-	-	Unknown	Unknown	-	6.67148	57.5311	0.078104
GZ1224	Negative	835.1	-	-	Unknown	Unknown	-	5.86882	45.0948	0.0650565
GZ1225	Negative	229.1	-	-	Unknown	Unknown	-	2.69078	52.9408	0.20643
GZ1226	Negative	560.1	-	-	Unknown	Unknown	-	3.40856	57.9793	0.0635654
GZ1227	Negative	882.1	-	-	Unknown	Unknown	-	5.46394	45.1728	0.144402
GZ1228	Negative	329.1	314.3;211.3;171.3;229.3;299.4	C17H14O7	Di-O-methylquercetin	Flavonoids	putatively annotated	1.79853	58.0157	0.0613415
GZ1229	Negative	855.1	-	-	Unknown	Unknown	-	4.12818	48.7005	-
GZ1230	Negative	194.1	-	-	Unknown	Unknown	-	9.17683	94.1402	0.217928
GZ1231	Negative	740.1	-	-	Unknown	Unknown	-	4.42033	62.8929	-
GZ1232	Negative	523.1	-	-	Unknown	Unknown	-	1.65024	56.3954	0.311479
GZ1233	Negative	703.1	329.2;673.6;373.3;314.3;343.4	C35H28O16	Tricin O-oxalic acid O-coumaroyl shikimic acid	Flavonoids	putatively annotated	3.33842	48.5037	0.351563
GZ1234	Negative	393.1	-	-	Unknown	Unknown	-	6.60531	52.0836	0.183528
GZ1235	Negative	393.1	-	-	Unknown	Unknown	-	5.37802	43.64	0.0625027
GZ1236	Negative	729.1	-	-	Unknown	Unknown	-	3.16969	90.1533	0.202944
GZ1237	Negative	391.1	-	-	Unknown	Unknown	-	10.3393	53.3159	0.0670725
GZ1238	Negative	214.1	-	-	Unknown	Unknown	-	1.59428	51.082	0.0587519
GZ1239	Negative	213.2	183.2;186.3;195.2;212.2;196.7	C13H26O2	FFA 13:0 (Tridecanoic acid)	Lipids	putatively annotated	1.53733	47.5121	-
GZ1240	Negative	372.1	-	-	Unknown	Unknown	-	1.96608	42.5102	0.0620629
GZ1241	Negative	295	-	-	Unknown	Unknown	-	1.61943	38.1194	-
GZ1242	Negative	763.1	-	-	Unknown	Unknown	-	3.61193	50.6097	0.324199
GZ1243	Negative	522.1	-	-	Unknown	Unknown	-	5.58537	69.4262	0.135718
GZ1244	Negative	475.1	-	-	Unknown	Unknown	-	5.95677	46.7206	0.191708
GZ1245	Negative	816.1	-	-	Unknown	Unknown	-	2.08939	82.4472	0.18373
GZ1246	Negative	229.152	167	C12H22O4	Dodecanedioic aicd	Organic acids	putatively annotated	16.2678	67.6001	0.247342
GZ1247	Negative	733.1	-	-	Unknown	Unknown	-	2.54292	44.9713	0.0570342
GZ1248	Negative	678.1	-	-	Unknown	Unknown	-	4.64339	45.7814	0.177231
GZ1251	Negative	832.1	-	-	Unknown	Unknown	-	10.118	49.3927	0.0737641
GZ1252	Negative	894.1	-	-	Unknown	Unknown	-	4.07862	36.5919	0.180525
GZ1253	Negative	252.1	-	-	Unknown	Unknown	-	9.24844	63.2205	-
GZ1254	Negative	729.1	-	-	Unknown	Unknown	-	4.009	122.699	0.295162
GZ1255	Negative	494.1	-	-	Unknown	Unknown	-	6.82168	49.2313	0.219103
GZ1256	Negative	730.1	-	-	Unknown	Unknown	-	3.51459	123.07	0.280671
GZ1257	Negative	493.1	-	-	Unknown	Unknown	-	1.40299	44.8533	0.241919
GZ1258	Negative	898.1	-	-	Unknown	Unknown	-	2.3275	37.8302	0.191593
GZ1259	Negative	897.1	-	-	Unknown	Unknown	-	2.65395	37.9439	0.155574
GZ1260	Negative	946.1	-	-	Unknown	Unknown	-	3.87893	40.8903	0.220286
GZ1261	Negative	925.1	-	-	Unknown	Unknown	-	2.52146	40.1376	0.219501
GZ1262	Negative	944.1	-	-	Unknown	Unknown	-	9.35201	44.2499	0.07654
GZ1264	Negative	980.1	-	-	Unknown	Unknown	-	3.27515	34.9181	0.257602
GZ1265	Negative	978.1	-	-	Unknown	Unknown	-	7.71725	40.6109	0.173412
GZ1266	Negative	979.1	-	-	Unknown	Unknown	-	3.02164	33.7966	0.163239
GZ1267	Negative	759.1	-	-	Unknown	Unknown	-	2.57244	73.8963	0.271469
GZ1268	Negative	387	-	-	Unknown	Unknown	-	5.13918	45.2841	0.0645842
GZ1269	Negative	388.1	-	-	Unknown	Unknown	-	11.6063	73.2283	0.0915432
GZ1271	Negative	647.1	-	-	Unknown	Unknown	-	3.94556	150.567	0.196427
GZ1272	Negative	372.1	-	-	Unknown	Unknown	-	3.38977	118.098	0.176349
GZ1273	Negative	699.1	-	-	Unknown	Unknown	-	4.48008	49.7869	-
GZ1274	Negative	418.1	-	-	Unknown	Unknown	-	4.35086	61.6894	0.0588108
GZ1275	Negative	757.1	-	-	Unknown	Unknown	-	3.98148	47.9908	0.071169
GZ1276	Negative	305.1	-	-	Unknown	Unknown	-	18.0296	70.7113	-
GZ1277	Negative	741.1	-	-	Unknown	Unknown	-	6.54491	42.8295	0.103534
GZ1278	Negative	539.1	-	-	Unknown	Unknown	-	2.86948	55.1229	0.33972
GZ1279	Negative	244.1	-	-	Unknown	Unknown	-	3.48649	47.2484	0.131789
GZ1280	Negative	589	-	-	Unknown	Unknown	-	3.57075	57.3095	0.219201
GZ1281	Negative	214.1	-	-	Unknown	Unknown	-	12.0458	63.3037	0.172528
GZ1282	Negative	569.1	-	-	Unknown	Unknown	-	2.5244	45.9647	0.192715
GZ1283	Negative	650.1	-	-	Unknown	Unknown	-	3.70764	58.4295	0.252318
GZ1284	Negative	630.1	-	-	Unknown	Unknown	-	3.26802	45.9885	0.196724
GZ1285	Negative	653.2	-	-	Unknown	Unknown	-	2.27032	66.7372	0.365969
GZ1286	Negative	395.1	-	-	Unknown	Unknown	-	3.19908	37.3218	0.126813
GZ1287	Negative	322.401	129.7;322.2;171.9;127.8;134.5	C18H29NO4	N-[(-)-Jasmonoyl]-(L)-Isoleucine (JA-L-Ile)	Others	standard	1.41868	196.993	0.143185
GZ1288	Negative	280	-	-	Unknown	Unknown	-	6.30328	29.3882	-
GZ1289	Negative	742.1	-	-	Unknown	Unknown	-	3.25687	67.6696	0.432233
GZ1290	Negative	805.1	-	-	Unknown	Unknown	-	2.30737	46.5605	0.145416
GZ1291	Negative	806.1	-	-	Unknown	Unknown	-	4.68697	47.5201	0.172978
GZ1292	Negative	562.1	-	-	Unknown	Unknown	-	2.67889	43.1055	0.212402
GZ1293	Negative	396.1	-	-	Unknown	Unknown	-	7.15234	46.8959	0.151498
GZ1294	Negative	244.1	-	-	Unknown	Unknown	-	5.61351	17.2838	0.138802
GZ1295	Negative	309.3	309.3	C20H38O2	FFA 20:1 (cis-11-Eicosenoic acid, n–9)	Lipids	putatively annotated	4.08342	82.6252	-
GZ1296	Negative	236.1	-	-	Unknown	Unknown	-	5.40061	10.0476	-
GZ1297	Negative	299.1	-	-	Unknown	Unknown	-	4.77931	68.1615	0.0880739
GZ1298	Negative	239	-	-	Unknown	Unknown	-	3.13582	66.3443	0.0622491
GZ1299	Negative	376.1	-	-	Unknown	Unknown	-	5.32028	38.3443	0.0574027
GZ1300	Negative	240.1	-	-	Unknown	Unknown	-	2.46096	69.5185	-
GZ1302	Negative	300.1	-	-	Unknown	Unknown	-	3.49007	69.359	-
GZ1303	Negative	589.1	-	-	Unknown	Unknown	-	3.22234	51.8563	0.0891596
GZ1304	Negative	530.1	-	-	Unknown	Unknown	-	5.12981	67.4503	0.175285
GZ1305	Negative	590.1	-	-	Unknown	Unknown	-	2.33174	85.9993	-
GZ1306	Negative	531.1	-	-	Unknown	Unknown	-	3.63037	32.2033	0.337121
GZ1307	Negative	648.1	-	-	Unknown	Unknown	-	4.28378	54.173	0.133707
GZ1308	Negative	532.1	-	-	Unknown	Unknown	-	5.68771	36.616	0.231734
GZ1309	Negative	566.1	-	-	Unknown	Unknown	-	5.63524	54.0049	0.257902
GZ1311	Negative	343.1	-	-	Unknown	Unknown	-	7.44965	46.2117	0.185892
GZ1312	Negative	212.1	-	-	Unknown	Unknown	-	7.09064	24.029	0.0711404
GZ1313	Negative	270.1	-	-	Unknown	Unknown	-	3.14329	13.9321	-
GZ1314	Negative	459.1	-	-	Unknown	Unknown	-	7.1274	71.153	0.0613547
GZ1315	Negative	788.1	-	-	Unknown	Unknown	-	3.14141	44.4924	0.114801
GZ1316	Negative	787.1	-	-	Unknown	Unknown	-	2.15416	43.6922	0.12803
GZ1317	Negative	368.1	-	-	Unknown	Unknown	-	7.22058	67.1249	0.0606212
GZ1318	Negative	940.1	-	-	Unknown	Unknown	-	7.58273	48.0131	0.168518
GZ1319	Negative	373.1	-	-	Unknown	Unknown	-	2.36762	55.0472	0.0698073
GZ1320	Negative	469.1	-	-	Unknown	Unknown	-	7.24648	55.1382	0.221901
GZ1321	Negative	311	-	-	Unknown	Unknown	-	2.9988	37.6129	0.0575678
GZ1322	Negative	722.1	-	-	Unknown	Unknown	-	8.3408	36.3313	0.155206
GZ1323	Negative	544.1	-	-	Unknown	Unknown	-	4.26879	58.69	0.0681139
GZ1324	Negative	499	-	-	Unknown	Unknown	-	2.66766	47.5622	0.0789959
GZ1325	Negative	285.084	-	-	Unknown	Unknown	-	4.05607	84.5997	-
GZ1326	Negative	421.1	-	-	Unknown	Unknown	-	6.38842	47.8923	0.0584783
GZ1327	Negative	527.1	-	-	Unknown	Unknown	-	4.25504	50.6517	0.0895618
GZ1328	Negative	285.08	-	-	Unknown	Unknown	-	4.4628	65.0401	0.101102
GZ1329	Negative	653.1	-	-	Unknown	Unknown	-	2.81819	56.9711	0.31019
GZ1330	Negative	630.1	-	-	Unknown	Unknown	-	3.56198	55.5786	0.321121
GZ1331	Negative	282.1	-	-	Unknown	Unknown	-	6.54236	18.7225	-
GZ1332	Negative	255.1	-	-	Unknown	Unknown	-	6.48357	199.942	-
GZ1333	Negative	425.1	-	-	Unknown	Unknown	-	1.30268	98.9534	0.066401
GZ1334	Negative	401.1	-	-	Unknown	Unknown	-	7.26506	44.3945	0.103474
GZ1335	Negative	583.1	-	-	Unknown	Unknown	-	3.10577	55.0127	0.109773
GZ1336	Negative	312.9	252.9;271;295.2;269.2;197	C17H14O6	3-O-Acetylpinobanksin	Flavonoids	standard	3.10296	179.639	0.100501
GZ1337	Negative	653.1	-	-	Unknown	Unknown	-	4.31996	35.4175	0.062089
GZ1338	Negative	549.2	-	-	Unknown	Unknown	-	2.97075	32.4871	0.0929514
GZ1339	Negative	550.1	-	-	Unknown	Unknown	-	24.8477	35.8196	0.164544
GZ1341	Negative	375.1	-	-	Unknown	Unknown	-	2.44222	30.3208	0.162859
GZ1342	Negative	379.1	-	-	Unknown	Unknown	-	4.39	36.0751	0.235816
GZ1343	Negative	378.1	-	-	Unknown	Unknown	-	2.76367	31.5552	0.0963358
GZ1344	Negative	228.1	-	-	Unknown	Unknown	-	2.1619	31.5341	-
GZ1345	Negative	960.1	-	-	Unknown	Unknown	-	4.02225	40.6987	-
GZ1346	Negative	494.1	-	-	Unknown	Unknown	-	3.92941	35.5467	0.0699661
GZ1347	Negative	593.2	-	-	Unknown	Unknown	-	1.46799	41.7794	0.0581775
GZ1348	Negative	345.1	-	-	Unknown	Unknown	-	2.22515	208.41	0.150929
GZ1349	Negative	562.1	-	-	Unknown	Unknown	-	1.84129	65.4589	0.0596256
GZ1350	Negative	788.1	-	-	Unknown	Unknown	-	2.84994	44.7962	0.113479
GZ1351	Negative	787.1	-	-	Unknown	Unknown	-	4.43597	45.9557	0.145337
GZ1352	Negative	648.1	-	-	Unknown	Unknown	-	2.6395	60.1174	0.134419
GZ1353	Negative	270.1	-	-	Unknown	Unknown	-	2.74273	29.3465	0.234694
GZ1354	Negative	313.08	-	-	Unknown	Unknown	-	3.5334	67.0691	0.0603891
GZ1355	Negative	268.1	-	-	Unknown	Unknown	-	3.59799	26.3914	0.153837
GZ1356	Negative	313	-	-	Unknown	Unknown	-	1.56863	34.2457	0.14607
GZ1357	Negative	395.1	-	-	Unknown	Unknown	-	2.02494	37.4702	0.142935
GZ1358	Negative	477.1	-	-	Unknown	Unknown	-	4.56377	37.3392	0.171533
GZ1359	Negative	583.1	-	-	Unknown	Unknown	-	23.1102	89.5846	0.0648248
GZ1360	Negative	550.1	-	-	Unknown	Unknown	-	3.47793	32.7523	0.0569688
GZ1361	Negative	309.1	-	-	Unknown	Unknown	-	1.5084	34.6304	0.0569811
GZ1362	Negative	459.1	-	-	Unknown	Unknown	-	2.97829	36.5288	0.0639904
GZ1363	Negative	818.1	-	-	Unknown	Unknown	-	2.82029	61.9404	0.0662057
GZ1364	Negative	793.1	-	-	Unknown	Unknown	-	2.60115	84.5286	0.108794
GZ1365	Negative	899.1	-	-	Unknown	Unknown	-	3.85971	31.2831	0.17074
GZ1366	Negative	900.1	-	-	Unknown	Unknown	-	5.36064	33.5795	0.0639985
GZ1367	Negative	817.1	-	-	Unknown	Unknown	-	3.15907	61.4318	0.0662062
GZ1368	Negative	712.1	-	-	Unknown	Unknown	-	2.44239	139.61	0.0791125
GZ1369	Negative	677.1	-	-	Unknown	Unknown	-	4.41259	170.2	0.152066
GZ1371	Negative	445.1	-	-	Unknown	Unknown	-	2.922	63.2189	-
GZ1372	Negative	323.1	-	-	Unknown	Unknown	-	4.31577	80.8824	0.0646549
GZ1373	Negative	403.1	-	-	Unknown	Unknown	-	5.08628	22.1543	0.0709131
GZ1374	Negative	311	-	-	Unknown	Unknown	-	2.5199	68.9186	-
GZ1375	Negative	475.1	-	-	Unknown	Unknown	-	1.42684	81.7292	0.166964
GZ1376	Negative	436.1	-	-	Unknown	Unknown	-	3.29022	45.4687	0.0596807
GZ1377	Negative	424.2	-	-	Unknown	Unknown	-	2.50064	49.2726	0.0647084
GZ1378	Negative	658.1	-	-	Unknown	Unknown	-	1.7778	50.6627	0.230627
GZ1379	Negative	552.1	-	-	Unknown	Unknown	-	1.88081	54.4156	0.137873
GZ1380	Negative	636.1	-	-	Unknown	Unknown	-	1.45298	49.6924	0.167537
GZ1381	Negative	716.1	-	-	Unknown	Unknown	-	2.23366	43.4941	0.19646
GZ1382	Negative	239.1	-	-	Unknown	Unknown	-	2.63968	17.4467	0.111239
GZ1383	Negative	419.1	-	-	Unknown	Unknown	-	5.97422	25.9779	0.0647117
GZ1384	Negative	527.1	-	-	Unknown	Unknown	-	1.49267	32.2663	0.0579388
GZ1385	Negative	526.1	-	-	Unknown	Unknown	-	1.8634	32.1447	0.073629
GZ1386	Negative	674.1	-	-	Unknown	Unknown	-	3.77105	58.5824	0.0951082
GZ1387	Negative	240.1	-	-	Unknown	Unknown	-	3.0211	15.9816	0.154992
GZ1388	Negative	833.1	-	-	Unknown	Unknown	-	3.13775	42.149	-
GZ1389	Negative	916.1	-	-	Unknown	Unknown	-	8.61127	108.716	0.135641
GZ1390	Negative	765.1	-	-	Unknown	Unknown	-	5.84434	39.0897	0.121024
GZ1391	Negative	834.1	-	-	Unknown	Unknown	-	6.40547	29.5097	0.087083
GZ1392	Negative	711.1	-	-	Unknown	Unknown	-	2.325	36.7112	0.0850446
GZ1393	Negative	926.1	-	-	Unknown	Unknown	-	7.67253	48.7779	-
GZ1394	Negative	900.1	-	-	Unknown	Unknown	-	5.0093	24.6604	0.155096
GZ1395	Negative	818.1	-	-	Unknown	Unknown	-	3.46569	24.2734	0.141159
GZ1396	Negative	875.1	-	-	Unknown	Unknown	-	4.41177	21.6273	0.180227
GZ1397	Negative	899.1	-	-	Unknown	Unknown	-	2.60435	22.33	0.114875
GZ1398	Negative	817.1	-	-	Unknown	Unknown	-	1.93051	23.1351	0.137268
GZ1399	Negative	794.1	-	-	Unknown	Unknown	-	2.53766	24.5451	0.0710695
GZ1400	Negative	842.3	-	-	Unknown	Unknown	-	12.2647	43.7499	0.137656
GZ1401	Negative	927.1	-	-	Unknown	Unknown	-	4.73873	79.1794	-
GZ1402	Negative	293	220.9;193.3;236.3;249.4;136.2	C18H30O3	13-HOTrE(r)	Lipids	putatively annotated	3.13943	23.2988	0.116523
GZ1403	Negative	560.1	-	-	Unknown	Unknown	-	3.39127	75.1071	-
GZ1404	Negative	559.1	-	-	Unknown	Unknown	-	2.46911	38.0598	0.228733
GZ1406	Negative	311.1	293.3;223.1;283.2;223.7;237.4	C18H32O4	13-HPODE	Lipids	putatively annotated	1.97742	32.7774	0.0652304
GZ1407	Negative	635.1	-	-	Unknown	Unknown	-	2.04452	58.4683	0.152276
GZ1408	Negative	634.1	-	-	Unknown	Unknown	-	1.97612	56.6524	0.16036
GZ1409	Negative	553.1	-	-	Unknown	Unknown	-	1.89159	55.6712	0.15184
GZ1410	Negative	576.1	-	-	Unknown	Unknown	-	0.719122	60.1051	0.137629
GZ1411	Negative	577.2	-	-	Unknown	Unknown	-	1.83392	38.5777	0.231545
GZ1412	Negative	716.1	-	-	Unknown	Unknown	-	1.87475	41.8543	0.21263
GZ1413	Negative	659.1	-	-	Unknown	Unknown	-	1.855	52.0041	0.16909
GZ1414	Negative	249.1	-	-	Unknown	Unknown	-	2.76454	15.8897	0.131468
GZ1415	Negative	309	209	C18H30O4	13-HpOTrE(r)	Lipids	putatively annotated	6.32417	65.4814	0.192083
GZ1416	Negative	488.1	-	-	Unknown	Unknown	-	2.34798	75.8732	0.172831
GZ1417	Negative	635.1	-	-	Unknown	Unknown	-	4.007	75.111	0.130197
GZ1418	Negative	650.1	-	-	Unknown	Unknown	-	4.53894	33.5613	0.226571
GZ1419	Negative	257.1	-	-	Unknown	Unknown	-	5.19461	48.0846	0.0815428
GZ1421	Negative	311.1	-	-	Unknown	Unknown	-	6.45184	31.9131	0.0665643
GZ1422	Negative	819.1	-	-	Unknown	Unknown	-	3.30165	129.376	0.180391
GZ1423	Negative	738.1	-	-	Unknown	Unknown	-	1.81964	168.987	0.275746
GZ1424	Negative	347.1	-	-	Unknown	Unknown	-	3.34956	42.4018	0.0691767
GZ1425	Negative	407.1	-	-	Unknown	Unknown	-	2.27752	39.5914	0.0640298
GZ1426	Negative	408.1	-	-	Unknown	Unknown	-	5.28787	40.7624	0.181
GZ1427	Negative	438.1	-	-	Unknown	Unknown	-	3.47866	45.4561	0.0622348
GZ1428	Negative	722.1	-	-	Unknown	Unknown	-	3.88574	48.094	0.181414
GZ1429	Negative	547.1	-	-	Unknown	Unknown	-	3.32637	56.2603	-
GZ1430	Negative	578.1	-	-	Unknown	Unknown	-	1.83666	44.7468	0.271005
GZ1431	Negative	581.1	-	-	Unknown	Unknown	-	2.06107	52.9311	0.243752
GZ1432	Negative	582.1	-	-	Unknown	Unknown	-	1.81558	47.1825	0.145522
GZ1433	Negative	660.1	-	-	Unknown	Unknown	-	1.89844	42.8344	0.32106
GZ1434	Negative	754.1	-	-	Unknown	Unknown	-	8.41665	56.1099	0.232836
GZ1435	Negative	540.1	-	-	Unknown	Unknown	-	1.30917	30.0062	0.137769
GZ1436	Negative	286.1	-	-	Unknown	Unknown	-	6.78311	27.0788	0.160496
GZ1437	Negative	666.1	-	-	Unknown	Unknown	-	5.38647	50.605	0.068531
GZ1438	Negative	535.1	-	-	Unknown	Unknown	-	1.87506	34.6812	0.190756
GZ1439	Negative	616.1	-	-	Unknown	Unknown	-	0.816736	31.653	0.242955
GZ1440	Negative	667.1	-	-	Unknown	Unknown	-	5.94152	39.9032	0.107554
GZ1441	Negative	441.1	-	-	Unknown	Unknown	-	3.65757	33.1014	0.116332
GZ1442	Negative	617.1	-	-	Unknown	Unknown	-	1.72103	35.0848	0.23157
GZ1443	Negative	420.1	-	-	Unknown	Unknown	-	10.1515	46.0547	-
GZ1444	Negative	560.1	-	-	Unknown	Unknown	-	2.3839	37.7997	0.205933
GZ1445	Negative	741.1	-	-	Unknown	Unknown	-	6.62174	67.7324	0.198133
GZ1446	Negative	312.1	-	-	Unknown	Unknown	-	5.00466	123.426	0.0833453
GZ1447	Negative	335.1	-	-	Unknown	Unknown	-	5.65569	23.7678	0.144098
GZ1448	Negative	829.1	-	-	Unknown	Unknown	-	10.3004	121.169	0.135958
GZ1449	Negative	792.1	-	-	Unknown	Unknown	-	14.9446	192.514	0.132095
GZ1450	Negative	375.1	-	-	Unknown	Unknown	-	1.23829	31.6261	-
GZ1451	Negative	660.1	-	-	Unknown	Unknown	-	2.79095	40.9959	0.316154
GZ1452	Negative	718.1	-	-	Unknown	Unknown	-	3.07987	35.1875	0.385524
GZ1453	Negative	598.1	-	-	Unknown	Unknown	-	3.18827	58.5121	0.137158
GZ1454	Negative	632.1	-	-	Unknown	Unknown	-	4.6772	27.2455	0.0678286
GZ1455	Negative	714.1	-	-	Unknown	Unknown	-	2.54509	292.28	-
GZ1456	Negative	91.1	-	-	Unknown	Unknown	-	6.3493	99.2356	0.0633751
GZ1457	Negative	313.1	-	-	Unknown	Unknown	-	2.00044	80.3342	0.0639267
GZ1458	Negative	297.1	-	-	Unknown	Unknown	-	3.44253	87.5944	0.0742505
GZ1459	Negative	524.1	-	-	Unknown	Unknown	-	5.31561	34.6549	0.0742608
GZ1460	Negative	523.1	-	-	Unknown	Unknown	-	1.49172	31.7865	0.213858
GZ1461	Negative	433.1	-	-	Unknown	Unknown	-	1.90201	34.7483	0.0571925
GZ1462	Negative	293	-	-	Unknown	Unknown	-	1.69484	31.8438	0.21418
GZ1463	Negative	651.1	-	-	Unknown	Unknown	-	10.828	82.9612	0.126677
GZ1464	Negative	464.1	-	-	Unknown	Unknown	-	4.56977	42.8024	-
GZ1465	Negative	377.1	-	-	Unknown	Unknown	-	2.44472	26.3836	0.074576
GZ1466	Negative	528.1	-	-	Unknown	Unknown	-	1.64176	368.032	0.13104
GZ1467	Negative	560.1	-	-	Unknown	Unknown	-	2.39367	22.235	-
GZ1468	Negative	549.1	-	-	Unknown	Unknown	-	2.67594	25.2379	0.187063
GZ1469	Negative	602.1	-	-	Unknown	Unknown	-	7.00117	35.1503	0.0724348
GZ1470	Negative	603.1	-	-	Unknown	Unknown	-	4.96014	20.388	0.147449
GZ1471	Negative	628.1	-	-	Unknown	Unknown	-	14.4735	53.2187	0.0635391
GZ1472	Negative	631.1	-	-	Unknown	Unknown	-	3.34105	16.8406	-
GZ1473	Negative	655.1	-	-	Unknown	Unknown	-	5.99223	21.132	0.0888895
GZ1474	Negative	679.1	-	-	Unknown	Unknown	-	7.7529	90.2149	-
GZ1475	Negative	632.1	-	-	Unknown	Unknown	-	5.00764	18.5532	-
GZ1476	Negative	680.2	-	-	Unknown	Unknown	-	14.1549	60.2025	-
GZ1477	Negative	650.2	-	-	Unknown	Unknown	-	17.8843	41.4563	0.12414
GZ1478	Negative	613.2	-	-	Unknown	Unknown	-	6.55227	35.6571	0.0734526
GZ1479	Negative	324.1	-	-	Unknown	Unknown	-	3.00933	28.6166	0.0756974
GZ1480	Negative	309.1	-	-	Unknown	Unknown	-	3.2303	77.109	-
GZ1481	Negative	714.1	-	-	Unknown	Unknown	-	2.64825	25.0543	0.194985
GZ1482	Negative	796.1	-	-	Unknown	Unknown	-	3.62628	24.1977	0.133269
GZ1483	Negative	771.1	-	-	Unknown	Unknown	-	3.90902	21.1201	0.151251
GZ1484	Negative	795.1	-	-	Unknown	Unknown	-	4.64328	23.46	0.173835
GZ1485	Negative	457.1	-	-	Unknown	Unknown	-	6.47094	25.8412	0.0758987
GZ1487	Negative	626.1	-	-	Unknown	Unknown	-	3.41412	29.3275	-
GZ1488	Negative	689.1	-	-	Unknown	Unknown	-	3.49845	49.628	0.343719
GZ1489	Negative	741.1	-	-	Unknown	Unknown	-	17.2587	101.493	0.413599
GZ1490	Negative	688.1	-	-	Unknown	Unknown	-	3.06045	51.7963	0.263589
GZ1491	Negative	746.1	-	-	Unknown	Unknown	-	7.26925	50.9292	0.298233
GZ1492	Negative	616.1	-	-	Unknown	Unknown	-	1.81942	46.396	0.0715966
GZ1493	Negative	660.1	-	-	Unknown	Unknown	-	10.704	55.5859	0.136063
GZ1495	Negative	452.3	255.1;452.2;214;139.8;257.1	C21H44NO7P	LysoPE 16:0 (2n isomer)	Lipids	standard	0.9202	44.9812	0.05856
GZ1496	Negative	368.1	-	-	Unknown	Unknown	-	4.59118	34.0902	0.153242
GZ1497	Negative	532.1	-	-	Unknown	Unknown	-	1.76763	28.5999	0.126806
GZ1498	Negative	652.1	-	-	Unknown	Unknown	-	4.0729	33.421	-
GZ1499	Negative	613.1	-	-	Unknown	Unknown	-	1.66283	26.7914	0.139719
GZ1500	Negative	694.1	-	-	Unknown	Unknown	-	2.2614	27.4997	0.106699
GZ1501	Negative	776.1	-	-	Unknown	Unknown	-	6.11234	40.3864	-
GZ1502	Negative	549.1	-	-	Unknown	Unknown	-	11.4848	214.601	0.0747067
GZ1503	Negative	653.1	-	-	Unknown	Unknown	-	2.29525	23.7567	0.110532
GZ1504	Negative	654.1	-	-	Unknown	Unknown	-	2.62667	24.043	-
GZ1505	Negative	239.1	-	-	Unknown	Unknown	-	2.72554	12.5434	-
GZ1506	Negative	240.1	-	-	Unknown	Unknown	-	4.32784	21.1961	-
GZ1507	Negative	662.1	-	-	Unknown	Unknown	-	2.41804	67.7663	0.254868
GZ1508	Negative	406.1	-	-	Unknown	Unknown	-	4.40451	88.4738	-
GZ1509	Negative	915.1	-	-	Unknown	Unknown	-	3.5611	47.8902	0.0591151
GZ1510	Negative	368.1	-	-	Unknown	Unknown	-	4.52402	106.346	0.12269
GZ1511	Negative	295	-	-	Unknown	Unknown	-	0.91728	26.8196	-
GZ1512	Negative	435.1	-	-	Unknown	Unknown	-	1.53284	27.893	0.083408
GZ1513	Negative	459.1	-	-	Unknown	Unknown	-	1.86526	26.2997	0.133707
GZ1514	Negative	541	-	-	Unknown	Unknown	-	6.32495	26.0605	-
GZ1515	Negative	295	-	-	Unknown	Unknown	-	0.840218	27.7263	-
GZ1516	Negative	367.1	-	-	Unknown	Unknown	-	1.6161	101.05	0.146545
GZ1517	Negative	625.1	-	-	Unknown	Unknown	-	8.0436	42.9469	0.0586142
GZ1518	Negative	488.1	-	-	Unknown	Unknown	-	6.42622	52.0867	0.186117
GZ1519	Negative	575.1	-	-	Unknown	Unknown	-	1.57419	137.626	0.152929
GZ1520	Negative	478.1	281.1;165.8;418.3;379.1;282.8	C23H46NO7P	LysoPE 18:1 (2n isomer)	Lipids	standard	1.642	40.0105	0.139256
GZ1521	Negative	479.1	-	-	Unknown	Unknown	-	2.23795	40.1259	0.0965283
GZ1522	Negative	544.1	-	-	Unknown	Unknown	-	1.70094	48.4079	0.198753
GZ1523	Negative	678.1	-	-	Unknown	Unknown	-	3.55502	42.6076	0.349576
GZ1524	Negative	404.1	-	-	Unknown	Unknown	-	2.78212	47.2535	0.226962
GZ1525	Negative	580.1	-	-	Unknown	Unknown	-	1.78814	69.2498	0.226085
GZ1526	Negative	334.1	-	-	Unknown	Unknown	-	1.62531	188.208	0.197965
GZ1527	Negative	733.1	-	-	Unknown	Unknown	-	3.71514	160.887	0.132031
GZ1528	Negative	374.1	-	-	Unknown	Unknown	-	5.02167	53.354	-
GZ1529	Negative	389.1	-	-	Unknown	Unknown	-	3.504	61.4545	0.0589139
GZ1531	Negative	383.1	-	-	Unknown	Unknown	-	1.50074	36.0874	0.0781444
GZ1532	Negative	297	-	-	Unknown	Unknown	-	1.75577	30.0173	-
GZ1533	Negative	382.1	-	-	Unknown	Unknown	-	1.87074	50.6038	0.142772
GZ1534	Negative	293.2	-	-	Unknown	Unknown	-	1.65382	21.2883	0.145253
GZ1535	Negative	544.1	-	-	Unknown	Unknown	-	2.24256	37.0327	0.0751597
GZ1536	Negative	633.1	-	-	Unknown	Unknown	-	3.40529	40.7783	0.242941
GZ1537	Negative	516.1	-	-	Unknown	Unknown	-	2.72702	33.3241	0.167306
GZ1538	Negative	634.1	-	-	Unknown	Unknown	-	2.79824	41.6199	0.178485
GZ1539	Negative	883.1	-	-	Unknown	Unknown	-	2.26263	41.7188	0.196083
GZ1540	Negative	628.1	-	-	Unknown	Unknown	-	6.27203	38.0891	-
GZ1541	Negative	504.1	-	-	Unknown	Unknown	-	3.44307	33.2864	0.168508
GZ1542	Negative	890.1	-	-	Unknown	Unknown	-	4.13489	37.1434	-
GZ1543	Negative	890.1	-	-	Unknown	Unknown	-	7.95285	34.4481	0.111161
GZ1544	Negative	918.1	-	-	Unknown	Unknown	-	3.83721	27.0369	-
GZ1545	Negative	653.1	-	-	Unknown	Unknown	-	2.44889	34.2337	-
GZ1546	Negative	717.1	-	-	Unknown	Unknown	-	13.3632	224.703	0.196157
GZ1547	Negative	297	-	-	Unknown	Unknown	-	2.8091	45.1562	0.0575566
GZ1548	Negative	760.1	-	-	Unknown	Unknown	-	5.83636	59.0637	0.230004
GZ1549	Negative	685.1	-	-	Unknown	Unknown	-	2.95072	30.4827	0.180243
GZ1550	Negative	687.1	-	-	Unknown	Unknown	-	11.2701	43.3952	0.118945
GZ1551	Negative	931.1	-	-	Unknown	Unknown	-	2.79905	84.0404	0.16736
GZ1552	Negative	932.1	-	-	Unknown	Unknown	-	2.35647	83.3884	0.162411
GZ1553	Negative	545.1	-	-	Unknown	Unknown	-	3.73554	32.2203	0.140855
GZ1554	Negative	260.1	-	-	Unknown	Unknown	-	2.73752	17.3131	0.0763244
GZ1555	Negative	421.1	-	-	Unknown	Unknown	-	0.961132	31.4995	0.21459
GZ1556	Negative	259.1	-	-	Unknown	Unknown	-	1.31953	15.7536	-
GZ1557	Negative	199	181.3;157.1;164;161.7;117.1	C12H24O2	Lauric acid (C12:0)	Lipids	standard	0.659352	18.1539	0.114155
GZ1558	Negative	504.1	-	-	Unknown	Unknown	-	2.53146	29.5622	-
GZ1559	Negative	340.1	-	-	Unknown	Unknown	-	1.50805	19.5893	0.321125
GZ1560	Negative	296.1	-	-	Unknown	Unknown	-	1.87154	19.421	0.0983086
GZ1561	Negative	364.1	-	-	Unknown	Unknown	-	1.578	20.8039	0.150905
GZ1562	Negative	375.1	-	-	Unknown	Unknown	-	9.50054	34.7849	0.0863984
GZ1563	Negative	199	198.6;181.6;157.5;117.3;116.4	C12H24O2	FFA 12:0 (Lauric acid)	Lipids	putatively annotated	0.847108	17.0718	0.162293
GZ1564	Negative	266.1	-	-	Unknown	Unknown	-	1.5257	13.9105	0.230096
GZ1565	Negative	165.1	-	-	Unknown	Unknown	-	2.49552	135.633	-
GZ1566	Negative	784.1	-	-	Unknown	Unknown	-	9.01833	90.6282	0.195562
GZ1567	Negative	760.1	-	-	Unknown	Unknown	-	1.79917	76.6344	-
GZ1568	Negative	785.1	-	-	Unknown	Unknown	-	4.67416	88.4551	0.119453
GZ1569	Negative	759.1	-	-	Unknown	Unknown	-	2.4104	79.8484	-
GZ1570	Negative	701.1	-	-	Unknown	Unknown	-	2.55866	91.0317	0.103409
GZ1571	Negative	726.1	-	-	Unknown	Unknown	-	3.1718	82.2459	0.107143
GZ1572	Negative	702.1	-	-	Unknown	Unknown	-	2.75721	94.4136	-
GZ1573	Negative	729.1	-	-	Unknown	Unknown	-	5.49808	83.3946	0.0990854
GZ1574	Negative	501.1	-	-	Unknown	Unknown	-	5.06076	49.8986	0.0928306
GZ1575	Negative	303.1	-	-	Unknown	Unknown	-	0.94216	49.9819	0.0880866
GZ1576	Negative	361.1	-	-	Unknown	Unknown	-	1.44256	51.4015	0.111531
GZ1577	Negative	295	277.4;171.2;195.3;233.3;183.3	C18H32O3	12,13-EODE	Lipids	putatively annotated	1.48472	20.7156	0.0685949
GZ1578	Negative	334.1	-	-	Unknown	Unknown	-	5.31925	51.3867	0.155884
GZ1579	Negative	807.1	-	-	Unknown	Unknown	-	2.85266	36.7267	0.0956436
GZ1580	Negative	250.1	-	-	Unknown	Unknown	-	1.45234	20.4831	0.0599764
GZ1581	Negative	251.1	-	-	Unknown	Unknown	-	2.85268	20.5744	-
GZ1582	Negative	335.1	-	-	Unknown	Unknown	-	2.15651	26.3742	0.0591535
GZ1583	Negative	582.1	-	-	Unknown	Unknown	-	1.5425	25.0129	-
GZ1584	Negative	640.1	-	-	Unknown	Unknown	-	2.18636	26.7644	0.121526
GZ1585	Negative	353.1	-	-	Unknown	Unknown	-	1.15045	57.0229	-
GZ1586	Negative	354.1	-	-	Unknown	Unknown	-	1.72446	58.0726	0.0580956
GZ1587	Negative	463.1	-	-	Unknown	Unknown	-	19.2494	59.7895	0.224852
GZ1588	Negative	308.1	-	-	Unknown	Unknown	-	3.53749	34.7688	0.154111
GZ1589	Negative	651.1	-	-	Unknown	Unknown	-	19.9656	69.2996	0.0655862
GZ1590	Negative	781.1	-	-	Unknown	Unknown	-	1.61886	28.2806	0.0640632
GZ1591	Negative	840.1	-	-	Unknown	Unknown	-	3.25248	30.4546	0.0596204
GZ1592	Negative	412.1	-	-	Unknown	Unknown	-	3.60031	33.6882	0.0779935
GZ1594	Negative	411.1	-	-	Unknown	Unknown	-	3.66002	32.2693	-
GZ1595	Negative	782.1	-	-	Unknown	Unknown	-	2.85451	28.4911	0.0576746
GZ1596	Negative	289.1	-	-	Unknown	Unknown	-	2.90745	24.5166	0.146566
GZ1597	Negative	257.1	-	-	Unknown	Unknown	-	1.71931	25.8954	0.132217
GZ1598	Negative	516.1	-	-	Unknown	Unknown	-	4.14392	30.499	0.104305
GZ1599	Negative	547.1	-	-	Unknown	Unknown	-	6.45707	37.631	0.0612522
GZ1600	Negative	345.1	-	-	Unknown	Unknown	-	0.963984	23.4779	0.196914
GZ1601	Negative	624.1	-	-	Unknown	Unknown	-	2.14404	34.6951	-
GZ1602	Negative	295.1	-	-	Unknown	Unknown	-	4.5401	16.8245	0.172175
GZ1603	Negative	273.1	-	-	Unknown	Unknown	-	6.51783	16.4744	-
GZ1604	Negative	459.1	-	-	Unknown	Unknown	-	6.2636	55.7707	0.153654
GZ1605	Negative	373.1	-	-	Unknown	Unknown	-	7.52999	60.0356	0.140805
GZ1606	Negative	728.1	-	-	Unknown	Unknown	-	3.44065	28.3919	-
GZ1607	Negative	432.1	-	-	Unknown	Unknown	-	3.22133	51.4886	0.0685673
GZ1608	Negative	727.1	-	-	Unknown	Unknown	-	2.37074	27.3524	-
GZ1609	Negative	636.1	-	-	Unknown	Unknown	-	2.83439	31.9304	0.067002
GZ1610	Negative	731.1	-	-	Unknown	Unknown	-	2.97095	32.7345	-
GZ1611	Negative	376.1	-	-	Unknown	Unknown	-	2.9543	29.9256	-
GZ1612	Negative	589.1	-	-	Unknown	Unknown	-	2.68408	54.8909	0.077118
GZ1613	Negative	866.1	-	-	Unknown	Unknown	-	4.09794	53.7786	0.0594309
GZ1614	Negative	865.1	-	-	Unknown	Unknown	-	3.06722	52.7884	0.137617
GZ1615	Negative	924.1	-	-	Unknown	Unknown	-	2.98474	52.9373	-
GZ1616	Negative	756.1	-	-	Unknown	Unknown	-	3.26107	27.8442	-
GZ1617	Negative	350.1	-	-	Unknown	Unknown	-	3.96758	31.5163	-
GZ1618	Negative	293.2	-	-	Unknown	Unknown	-	4.07466	45.4325	0.108703
GZ1619	Negative	703.1	-	-	Unknown	Unknown	-	3.63302	32.5782	-
GZ1620	Negative	448.1	-	-	Unknown	Unknown	-	3.65388	56.825	0.0591744
GZ1621	Negative	804.1	-	-	Unknown	Unknown	-	4.82217	40.9451	-
GZ1622	Negative	622.1	-	-	Unknown	Unknown	-	7.17049	48.6944	-
GZ1623	Negative	370.1	-	-	Unknown	Unknown	-	2.73009	64.8818	0.115206
GZ1624	Negative	710.1	-	-	Unknown	Unknown	-	4.53264	94.3837	0.178244
GZ1625	Negative	769.1	-	-	Unknown	Unknown	-	4.00906	89.4425	0.146808
GZ1626	Negative	828.1	-	-	Unknown	Unknown	-	5.31404	83.3238	0.220732
GZ1627	Negative	827.1	-	-	Unknown	Unknown	-	4.39912	84.5916	0.203728
GZ1628	Negative	574.1	-	-	Unknown	Unknown	-	3.38986	74.5814	0.180729
GZ1630	Negative	524.1	-	-	Unknown	Unknown	-	6.81411	42.1052	0.123272
GZ1631	Negative	499.1	-	-	Unknown	Unknown	-	3.61985	19.1652	-
GZ1632	Negative	390.1	-	-	Unknown	Unknown	-	3.97941	29.9794	0.0700063
GZ1633	Negative	636.1	-	-	Unknown	Unknown	-	3.90276	51.4255	0.124141
GZ1634	Negative	418.1	-	-	Unknown	Unknown	-	2.28334	16.717	0.332528
GZ1635	Negative	346.1	-	-	Unknown	Unknown	-	6.84584	14.8078	0.134635
GZ1636	Negative	277.1	276.4;234.2;260.3	C18H30O2	α-Linolenic acid	Lipids	standard	2.29512	11.8138	0.158907
GZ1637	Negative	556.1	-	-	Unknown	Unknown	-	4.96741	24.5474	0.0598201
GZ1638	Negative	555.1	-	-	Unknown	Unknown	-	5.09073	23.2765	0.191208
GZ1640	Negative	376.1	-	-	Unknown	Unknown	-	2.07355	11.7306	0.394429
GZ1641	Negative	373.1	-	-	Unknown	Unknown	-	6.96537	16.0967	0.135252
GZ1642	Negative	417.1	-	-	Unknown	Unknown	-	2.28958	15.6687	0.266265
GZ1643	Negative	607.1	-	-	Unknown	Unknown	-	2.89992	32.5162	0.0579451
GZ1644	Negative	627.1	-	-	Unknown	Unknown	-	4.24556	31.8152	0.062169
GZ1645	Negative	384.1	-	-	Unknown	Unknown	-	1.98924	13.3391	0.431594
GZ1646	Negative	606.1	-	-	Unknown	Unknown	-	1.93286	28.664	-
GZ1647	Negative	628.1	-	-	Unknown	Unknown	-	6.71712	32.4879	0.0668808
GZ1648	Negative	271.1	-	-	Unknown	Unknown	-	2.23636	26.9126	0.0605232
GZ1649	Negative	436.1	-	-	Unknown	Unknown	-	5.65194	32.9037	-
GZ1650	Negative	355	-	-	Unknown	Unknown	-	2.50492	71.352	0.112843
GZ1651	Negative	288.1	-	-	Unknown	Unknown	-	4.3414	16.2417	-
GZ1652	Negative	367.1	-	-	Unknown	Unknown	-	2.08658	21.3998	0.2182
GZ1653	Negative	287.1	-	-	Unknown	Unknown	-	2.65828	16.1066	-
GZ1654	Negative	240.1	-	-	Unknown	Unknown	-	1.62904	182.562	0.0571587
GZ1655	Negative	538.1	-	-	Unknown	Unknown	-	6.67252	38.9134	0.0624557
GZ1656	Negative	498.1	-	-	Unknown	Unknown	-	3.19379	32.5502	0.227881
GZ1657	Negative	598.1	-	-	Unknown	Unknown	-	2.77189	26.4603	0.146636
GZ1658	Negative	370.1	-	-	Unknown	Unknown	-	3.9135	64.9325	-
GZ1659	Negative	342.1	-	-	Unknown	Unknown	-	2.60933	54.7363	-
GZ1660	Negative	340	-	-	Unknown	Unknown	-	1.9937	54.2862	0.0634394
GZ1661	Negative	384.1	-	-	Unknown	Unknown	-	2.34663	102.428	0.196594
GZ1662	Negative	380.1	-	-	Unknown	Unknown	-	2.38132	30.0252	0.0735446
GZ1663	Negative	398.1	-	-	Unknown	Unknown	-	2.67844	25.384	0.0609313
GZ1664	Negative	464.1	-	-	Unknown	Unknown	-	2.24897	53.3993	-
GZ1665	Negative	301.1	-	-	Unknown	Unknown	-	3.40847	16.2609	0.0791168
GZ1667	Negative	592.1	-	-	Unknown	Unknown	-	2.25724	33.6771	-
GZ1668	Negative	621.1	-	-	Unknown	Unknown	-	8.38193	38.6029	0.0585792
GZ1669	Negative	691.1	-	-	Unknown	Unknown	-	5.46483	54.683	0.05868
GZ1670	Negative	622.1	-	-	Unknown	Unknown	-	8.6646	35.0153	0.126861
GZ1671	Negative	240.1	-	-	Unknown	Unknown	-	3.19363	182.339	0.0614066
GZ1672	Negative	633	-	-	Unknown	Unknown	-	2.52678	11.4255	0.480912
GZ1673	Negative	440	-	-	Unknown	Unknown	-	1.60936	11.8928	0.267623
GZ1674	Negative	456	-	-	Unknown	Unknown	-	2.9078	13.3827	0.496037
GZ1675	Negative	623	-	-	Unknown	Unknown	-	2.52163	12.7373	0.127526
GZ1676	Negative	399.37	234.9	C28H48O	Campesterol	Others	putatively annotated	3.66769	15.2764	0.235403
GZ1677	Negative	268	-	-	Unknown	Unknown	-	1.03031	4.70819	0.394151
GZ1680	Positive	225.9	-	-	Unknown	Unknown	-	5.56956	32.6695	0.15829
GZ1681	Positive	467	-	-	Unknown	Unknown	-	6.30945	52.891	0.159451
GZ1682	Positive	753.5	-	-	Unknown	Unknown	-	11.8742	60.3827	0.116359
GZ1683	Positive	715.3	-	-	Unknown	Unknown	-	7.73745	41.4787	0.0777556
GZ1684	Positive	303.1	-	-	Unknown	Unknown	-	7.70675	42.3424	-
GZ1685	Positive	261	-	-	Unknown	Unknown	-	23.027	86.0659	0.389664
GZ1686	Positive	114.059	-	-	Unknown	Unknown	-	4.92139	14.9432	0.0727507
GZ1687	Positive	399	-	-	Unknown	Unknown	-	17.6509	57.9225	0.0619905
GZ1688	Positive	714.1	-	-	Unknown	Unknown	-	8.46009	49.8098	-
GZ1689	Positive	712.1	-	-	Unknown	Unknown	-	4.95761	50.2367	0.126305
GZ1690	Positive	269.1	-	-	Unknown	Unknown	-	7.22805	40.5573	0.104664
GZ1691	Positive	509	-	-	Unknown	Unknown	-	13.9265	48.3925	0.0969887
GZ1692	Positive	793.1	-	-	Unknown	Unknown	-	3.48606	46.6302	-
GZ1693	Positive	710.1	-	-	Unknown	Unknown	-	4.73697	49.3728	-
GZ1694	Positive	709.1	-	-	Unknown	Unknown	-	4.75414	46.7753	0.156555
GZ1695	Positive	551	-	-	Unknown	Unknown	-	9.06766	47.1102	0.140837
GZ1696	Positive	270.1	-	-	Unknown	Unknown	-	5.42825	38.6912	0.16631
GZ1697	Positive	428.3	-	-	Unknown	Unknown	-	11.7356	47.403	0.144109
GZ1698	Positive	753.1	-	-	Unknown	Unknown	-	6.88966	54.3943	0.0577197
GZ1699	Positive	369	-	-	Unknown	Unknown	-	8.46014	45.7743	0.148133
GZ1700	Positive	754	-	-	Unknown	Unknown	-	7.28087	50.2791	0.125445
GZ1701	Positive	570.3	-	-	Unknown	Unknown	-	5.67379	50.3679	0.0840999
GZ1702	Positive	425.3	-	-	Unknown	Unknown	-	8.19028	47.0692	0.0959838
GZ1703	Positive	610.5	-	-	Unknown	Unknown	-	9.10937	54.3293	0.0809004
GZ1704	Positive	427	-	-	Unknown	Unknown	-	8.61918	44.3675	0.0955595
GZ1705	Positive	567.1	-	-	Unknown	Unknown	-	6.44782	33.0507	0.0592184
GZ1706	Positive	307	-	-	Unknown	Unknown	-	8.71123	43.5903	0.222002
GZ1707	Positive	144.1	-	-	Unknown	Unknown	-	3.04466	22.9335	0.174106
GZ1708	Positive	529.1	-	-	Unknown	Unknown	-	4.77463	47.557	0.144336
GZ1709	Positive	233.2	85.05	C11H21NO4	Acylcarnitine 4:0	Lipids	putatively annotated	4.93561	35.5343	0.135709
GZ1710	Positive	525.1	-	-	Unknown	Unknown	-	7.39514	52.7013	0.194345
GZ1711	Positive	869.5	-	-	Unknown	Unknown	-	24.4631	74.0743	-
GZ1712	Positive	308.1	-	-	Unknown	Unknown	-	8.60636	47.9355	0.202314
GZ1713	Positive	569.1	-	-	Unknown	Unknown	-	10.5173	47.4796	0.0784969
GZ1714	Positive	326.1	-	-	Unknown	Unknown	-	5.62968	40.0029	0.0800767
GZ1715	Positive	608.4	-	-	Unknown	Unknown	-	8.38343	60.9757	0.16792
GZ1716	Positive	466.3	-	-	Unknown	Unknown	-	14.0158	49.7031	0.229128
GZ1717	Positive	387.3	-	-	Unknown	Unknown	-	4.83049	37.732	0.157978
GZ1718	Positive	166	-	-	Unknown	Unknown	-	5.93933	25.3378	0.16958
GZ1719	Positive	367	-	-	Unknown	Unknown	-	5.42561	42.8913	0.143426
GZ1720	Positive	485.2	-	-	Unknown	Unknown	-	6.50717	39.697	0.144477
GZ1721	Positive	243	-	-	Unknown	Unknown	-	10.1779	50.652	-
GZ1722	Positive	222	-	-	Unknown	Unknown	-	12.0709	45.217	0.112141
GZ1723	Positive	284.1	-	-	Unknown	Unknown	-	12.7012	33.8843	-
GZ1724	Positive	246.2	-	-	Unknown	Unknown	-	10.742	43.7504	0.0700789
GZ1725	Positive	387.5	-	-	Unknown	Unknown	-	10.536	40.5429	0.166625
GZ1727	Positive	112.08	-	-	Unknown	Unknown	-	2.77264	22.3464	0.217978
GZ1728	Positive	584.6	-	-	Unknown	Unknown	-	15.2971	60.5025	0.290732
GZ1729	Positive	328.1	-	-	Unknown	Unknown	-	11.8418	47.042	-
GZ1730	Positive	589	-	-	Unknown	Unknown	-	8.33231	54.4039	0.103682
GZ1731	Positive	204.1	83.6;82.6;101.7;100.7;144	C9H17NO4	Acylcarnitine 2:0	Lipids	putatively annotated	5.41073	34.2961	0.0882001
GZ1732	Positive	142.1	82.6;83.7;71.5;123.9;142	C6H11N3O	Histidinol	Others	putatively annotated	5.99062	34.7835	0.0658313
GZ1733	Positive	118.2	-	-	Unknown	Unknown	-	12.4929	33.7213	0.144042
GZ1734	Positive	89	-	-	Unknown	Unknown	-	5.11858	17.2214	0.11156
GZ1735	Positive	156.1	-	-	Unknown	Unknown	-	7.58004	29.4669	0.263899
GZ1736	Positive	131	84.6;71.6;130.9;82.8;69.9	C6H14N2O	N-Acetylputrescine	Alkaloids	standard	4.17897	37.3703	0.091336
GZ1737	Positive	133	72.5;69.6;82.6;114.8;80.6	C5H12N2O2	L(+)-Ornithine	Amino acids and derivatives	putatively annotated	1.89328	53.4635	0.072274
GZ1739	Positive	170	-	-	Unknown	Unknown	-	7.2241	56.1402	0.163504
GZ1740	Positive	747.2	-	-	Unknown	Unknown	-	14.1798	37.9262	-
GZ1741	Positive	170.1	-	-	Unknown	Unknown	-	5.5597	42.8669	0.129011
GZ1742	Positive	618.1	-	-	Unknown	Unknown	-	3.2512	32.3294	0.064298
GZ1743	Positive	949	-	-	Unknown	Unknown	-	6.84445	40.3189	0.1132
GZ1744	Positive	626.8	-	-	Unknown	Unknown	-	2.85795	32.3442	0.218566
GZ1745	Positive	610.9	-	-	Unknown	Unknown	-	2.9514	31.2244	0.155471
GZ1746	Positive	722.1	-	-	Unknown	Unknown	-	9.97624	55.4387	0.133302
GZ1747	Positive	595.1	-	-	Unknown	Unknown	-	4.83962	30.0943	0.132238
GZ1748	Positive	333.052	-	-	Unknown	Unknown	-	2.30923	14.1838	0.338319
GZ1749	Positive	403	-	-	Unknown	Unknown	-	1.62415	27.2666	0.0584611
GZ1750	Positive	536.2	-	-	Unknown	Unknown	-	9.9539	69.9467	0.181151
GZ1751	Positive	691.4	-	-	Unknown	Unknown	-	6.80319	32.5049	0.061924
GZ1752	Positive	447	-	-	Unknown	Unknown	-	3.53349	31.8532	0.117347
GZ1753	Positive	663	-	-	Unknown	Unknown	-	4.42238	27.5725	0.151546
GZ1754	Positive	296.1	-	-	Unknown	Unknown	-	0.522653	82.628	0.236751
GZ1755	Positive	347	-	-	Unknown	Unknown	-	4.79678	27.8319	-
GZ1756	Positive	322.3	-	-	Unknown	Unknown	-	2.18979	43.7769	0.0752631
GZ1757	Positive	459.4	-	-	Unknown	Unknown	-	2.97934	36.4067	0.115591
GZ1758	Positive	591	-	-	Unknown	Unknown	-	4.37968	29.952	-
GZ1759	Positive	345.1	-	-	Unknown	Unknown	-	21.1551	66.9504	0.220363
GZ1760	Positive	661	-	-	Unknown	Unknown	-	7.24085	27.5562	0.0756952
GZ1761	Positive	342.1	-	-	Unknown	Unknown	-	1.23912	73.7124	0.326069
GZ1762	Positive	623	-	-	Unknown	Unknown	-	1.24179	20.3838	0.0712437
GZ1763	Positive	419	-	-	Unknown	Unknown	-	1.96884	19.6003	0.079978
GZ1764	Positive	366.1	-	-	Unknown	Unknown	-	16.7387	60.1423	0.0693701
GZ1765	Positive	425.1	-	-	Unknown	Unknown	-	0.809084	26.0623	0.247444
GZ1766	Positive	235.1	-	-	Unknown	Unknown	-	3.5154	42.2527	0.169268
GZ1767	Positive	104.1	60.1;57.9;86.2;61.6;87.6	C5H14NO+	Choline	Others	standard	2.64254	20.6814	0.0732403
GZ1768	Positive	120.1	-	-	Unknown	Unknown	-	1.34056	41.2761	-
GZ1769	Positive	366.2	-	-	Unknown	Unknown	-	7.36881	43.6159	0.128191
GZ1770	Positive	458.1	-	-	Unknown	Unknown	-	11.4479	44.1693	0.275242
GZ1771	Positive	250.1	-	-	Unknown	Unknown	-	3.00873	31.5939	-
GZ1772	Positive	104.06	-	-	Unknown	Unknown	-	2.66801	38.4111	0.147202
GZ1774	Positive	138	94.4;92.2;78.2;136.8;76.7	C7H7NO2	Trigonelline	Alkaloids	standard	2.79625	36.1722	0.131442
GZ1775	Positive	102.1	-	-	Unknown	Unknown	-	1.19682	38.9863	-
GZ1776	Positive	370.1	-	-	Unknown	Unknown	-	3.23794	35.7945	0.17659
GZ1777	Positive	173.2	-	-	Unknown	Unknown	-	9.53086	22.6682	0.365836
GZ1778	Positive	116.1	70.2;68.2;72.8;71.9;73.7	C5H9NO2	L-Proline	Amino acids and derivatives	standard	2.69676	21.8993	0.180597
GZ1779	Positive	256.2	-	-	Unknown	Unknown	-	2.65888	21.036	0.108245
GZ1780	Positive	400.1	-	-	Unknown	Unknown	-	1.52136	49.9272	0.0627076
GZ1781	Positive	130.1	-	-	Unknown	Unknown	-	2.95113	33.3745	0.25076
GZ1782	Positive	244.086	-	-	Unknown	Unknown	-	2.17896	20.9419	-
GZ1783	Positive	146.085	87	C5H11N3O2	4-Guanidinobutyric acid	Organic acids	putatively annotated	3.05973	23.7324	0.132227
GZ1784	Positive	118	-	-	Unknown	Unknown	-	3.33476	21.7831	0.0682662
GZ1785	Positive	148.05	-	-	Unknown	Unknown	-	5.08222	34.5913	0.0798094
GZ1786	Positive	348.1	136.06;119.04;85.03	C10H14N5O7P	Adenosine 3'-monophosphate	Nucleotide and derivatives	putatively annotated	3.72759	64.5048	0.21779
GZ1788	Positive	399.2	250.8;136.4;298.7;381.7;237.4	C15H22N6O5S	S-(5'-Adenosyl)-L-methionine	Amino acids and derivatives	putatively annotated	6.86547	31.2113	0.116503
GZ1789	Positive	106	-	-	Unknown	Unknown	-	6.98732	30.8018	0.147856
GZ1790	Positive	132.1	85.7;132;68.6;90.6;72.7	C5H9NO3	5-Aminolevulinate	Organic acids	putatively annotated	12.8471	264.916	0.120525
GZ1791	Positive	191.095	-	-	Unknown	Unknown	-	3.54274	49.9191	0.0675146
GZ1792	Positive	258.2	-	-	Unknown	Unknown	-	8.06933	87.7482	0.139541
GZ1794	Positive	176.1	-	-	Unknown	Unknown	-	2.23864	50.4202	0.129611
GZ1796	Positive	147	83.6;129.9;72.6;68.6;101.8	C6H14N2O2	L-(+)-Lysine	Amino acids and derivatives	putatively annotated	3.34155	32.831	0.0721607
GZ1797	Positive	120.1	120;101.8;73.7;91.7;57.6	C4H9NO3	L-Homoserine	Amino acids and derivatives	standard	3.36312	19.8641	-
GZ1798	Positive	191.1	-	-	Unknown	Unknown	-	5.33254	37.957	0.0758499
GZ1799	Positive	162.1	-	-	Unknown	Unknown	-	3.55565	23.8771	0.167619
GZ1800	Positive	152.1	134.9;152;109.8;76.6;79.7	C5H5N5O	2-Hydroxy-6-aminopurine	Nucleotide and derivatives	standard	13.6556	48.7001	0.118814
GZ1801	Positive	490.1	-	-	Unknown	Unknown	-	5.52164	32.4244	0.110613
GZ1802	Positive	190.1	-	-	Unknown	Unknown	-	3.78629	28.5901	0.195069
GZ1803	Positive	433	-	-	Unknown	Unknown	-	6.23062	33.3365	0.0696208
GZ1805	Positive	132	-	-	Unknown	Unknown	-	5.94134	29.4854	0.0568874
GZ1806	Positive	130	-	-	Unknown	Unknown	-	4.30861	22.5111	-
GZ1807	Positive	185	-	-	Unknown	Unknown	-	21.8232	60.2003	0.0723157
GZ1808	Positive	438	-	-	Unknown	Unknown	-	4.63999	43.8001	0.142523
GZ1809	Positive	251.3	-	-	Unknown	Unknown	-	6.76447	67.4864	0.160117
GZ1810	Positive	325	-	-	Unknown	Unknown	-	9.41827	70.7124	0.0813583
GZ1811	Positive	439	-	-	Unknown	Unknown	-	7.93097	53.4737	0.18587
GZ1812	Positive	394	-	-	Unknown	Unknown	-	5.11182	35.7683	0.100726
GZ1813	Positive	150	-	-	Unknown	Unknown	-	8.31773	37.4766	0.0850942
GZ1815	Positive	244.086	-	-	Unknown	Unknown	-	4.06694	30.9961	0.0632754
GZ1816	Positive	487.1	-	-	Unknown	Unknown	-	7.73458	51.2822	-
GZ1818	Positive	221.1	-	-	Unknown	Unknown	-	5.303	127.186	0.272874
GZ1819	Positive	301.1	-	-	Unknown	Unknown	-	5.9824	125.505	0.0578811
GZ1820	Positive	124.03	123.8;77.6;79.6;95.7;121.9	C6H5NO2	2-Picolinic acid	Organic acids	standard	5.2567	31.661	0.148516
GZ1821	Positive	309.1	-	-	Unknown	Unknown	-	16.8181	79.8236	0.0764068
GZ1822	Positive	374	-	-	Unknown	Unknown	-	6.00892	28.0907	-
GZ1823	Positive	308	-	-	Unknown	Unknown	-	18.9953	81.5614	0.144738
GZ1826	Positive	465.1	-	-	Unknown	Unknown	-	10.8526	33.5684	-
GZ1827	Positive	150	-	-	Unknown	Unknown	-	11.6167	58.2163	0.175239
GZ1828	Positive	332	-	-	Unknown	Unknown	-	13.6536	44.958	0.15241
GZ1830	Positive	364.1	152.5;186.5;329.1;346.6;244.7	C10H14N5O8P	Guanosine 5'-monophosphate	Nucleotide and derivatives	standard	7.9686	59.973	0.275647
GZ1831	Positive	428	136.06;119.04;330.06;359.03	C10H15N5O10P2	Adenosine 5''-Diphosphate	Nucleotide and derivatives	putatively annotated	7.47168	41.7049	0.0861305
GZ1832	Positive	484	-	-	Unknown	Unknown	-	7.16773	29.4331	0.124316
GZ1833	Positive	350.1	-	-	Unknown	Unknown	-	10.212	66.4721	0.150667
GZ1834	Positive	349.1	137.4;136.4;265.6;313.5;175.5	C10H13N4O8P	Inosine 5'-monophosphate	Nucleotide and derivatives	standard	6.01846	67.5607	0.164836
GZ1835	Positive	361.2	-	-	Unknown	Unknown	-	13.2508	38.5478	0.195268
GZ1836	Positive	429	-	-	Unknown	Unknown	-	23.3736	41.8524	0.181931
GZ1838	Positive	614.1	-	-	Unknown	Unknown	-	7.09712	29.306	0.0618054
GZ1839	Positive	664.2	136.2;524.06;542.07;348.07;119.04	C21H26N6O15P2	Nicotinic acid adenine dinucleotide	Nucleotide and derivatives	standard	5.57336	25.1379	0.157681
GZ1840	Positive	168.1	-	-	Unknown	Unknown	-	4.92689	90.7815	0.124535
GZ1841	Positive	153.1	-	-	Unknown	Unknown	-	6.4984	40.3014	0.0944547
GZ1842	Positive	170.1	-	-	Unknown	Unknown	-	8.12742	42.6307	0.136999
GZ1843	Positive	152	135.03;110.03;80.02;128.05	C5H5N5O	Guanine	Nucleotide and derivatives	putatively annotated	6.71188	49.5272	0.0598355
GZ1844	Positive	534.1	-	-	Unknown	Unknown	-	13.9285	68.0143	0.135395
GZ1845	Positive	166	-	-	Unknown	Unknown	-	20.4172	90.2846	0.15479
GZ1847	Positive	419	-	-	Unknown	Unknown	-	22.3173	86.5143	0.123128
GZ1848	Positive	260.1	-	-	Unknown	Unknown	-	16.4051	58.547	-
GZ1849	Positive	126.1	125.9;108.9;83.7;80.7;82.7	C5H7N3O	5-Methylcytosine	Nucleotide and derivatives	standard	2.2913	22.6389	0.149449
GZ1850	Positive	298.1	-	-	Unknown	Unknown	-	4.11044	26.6525	-
GZ1851	Positive	162	-	-	Unknown	Unknown	-	14.6161	35.6515	0.0605922
GZ1852	Positive	506.2	-	-	Unknown	Unknown	-	10.106	47.892	0.202129
GZ1853	Positive	136.1	91.3;119.3;92.2;65;77.2	C5H5N5	Adenine	Nucleotide and derivatives	standard	2.52782	29.4699	0.138081
GZ1854	Positive	250	-	-	Unknown	Unknown	-	27.4163	71.8461	0.146247
GZ1855	Positive	403	-	-	Unknown	Unknown	-	14.4935	75.7166	0.0815219
GZ1857	Positive	153	136.4;135.4;110.2;111.3;108.3	C5H4N4O2	Xanthine	Nucleotide and derivatives	standard	8.98144	69.0025	-
GZ1859	Positive	132.1	-	-	Unknown	Unknown	-	6.11594	28.6278	0.073609
GZ1860	Positive	144.1	-	-	Unknown	Unknown	-	6.15025	43.8063	0.140825
GZ1861	Positive	240.1	-	-	Unknown	Unknown	-	3.93715	22.6853	0.387093
GZ1862	Positive	190.1	-	-	Unknown	Unknown	-	6.05276	38.0811	0.134845
GZ1863	Positive	113.027	95.7;112.8;69.6;94.6;67.6	C4H4N2O2	Uracil	Nucleotide and derivatives	putatively annotated	3.48338	32.1498	0.0574745
GZ1864	Positive	245.1	-	-	Unknown	Unknown	-	6.32019	32.5042	0.132311
GZ1865	Positive	402.1	-	-	Unknown	Unknown	-	3.34207	29.5866	0.627469
GZ1866	Positive	482.2	-	-	Unknown	Unknown	-	4.80323	47.1403	0.274878
GZ1867	Positive	550.1	-	-	Unknown	Unknown	-	8.02244	51.5645	-
GZ1868	Positive	121	90.6;76.5;102.6;120.8;92.7	C4H8O4	D(-)-Threose	Others	standard	3.26285	39.7473	0.0970081
GZ1870	Positive	138.084	120.9;76.6;138;90.7;92.7	C8H11NO	L-Tyramine	Amino acids and derivatives	putatively annotated	2.11928	33.3577	0.0886743
GZ1871	Positive	138.091	120.7;90.7;76.6;102.7;92.7	C8H11NO	Hydroxyphenethylamine	Others	putatively annotated	2.70032	33.2012	0.129114
GZ1872	Positive	331.1	-	-	Unknown	Unknown	-	5.12564	51.6274	0.0571176
GZ1873	Positive	330.1	-	-	Unknown	Unknown	-	3.28823	29.8873	-
GZ1874	Positive	462.1	-	-	Unknown	Unknown	-	7.56122	38.3558	0.179967
GZ1875	Positive	322.4	-	-	Unknown	Unknown	-	16.44	62.7523	0.213911
GZ1876	Positive	404.1	-	-	Unknown	Unknown	-	9.37095	42.3196	0.112029
GZ1877	Positive	392.1	-	-	Unknown	Unknown	-	3.28022	38.727	0.0643698
GZ1878	Positive	252.2	-	-	Unknown	Unknown	-	8.27634	65.2013	0.0666585
GZ1879	Positive	176	-	-	Unknown	Unknown	-	5.68712	75.4475	0.370966
GZ1880	Positive	412.1	-	-	Unknown	Unknown	-	8.61995	61.3497	0.128989
GZ1881	Positive	275.2	-	-	Unknown	Unknown	-	4.28583	48.4216	0.141084
GZ1882	Positive	284.1	-	-	Unknown	Unknown	-	12.5166	37.9746	0.167959
GZ1883	Positive	221.1	-	-	Unknown	Unknown	-	2.20317	57.4103	0.224851
GZ1884	Positive	481.1	-	-	Unknown	Unknown	-	5.17515	33.8604	0.206498
GZ1885	Positive	175	-	-	Unknown	Unknown	-	4.87698	59.9705	0.227405
GZ1886	Positive	186.2	-	-	Unknown	Unknown	-	2.96867	58.1288	0.134092
GZ1887	Positive	130.1	-	-	Unknown	Unknown	-	9.53519	60.1376	0.201353
GZ1888	Positive	218.1	-	-	Unknown	Unknown	-	3.75346	55.7769	0.0729077
GZ1889	Positive	346.2	-	-	Unknown	Unknown	-	6.76763	73.577	0.149473
GZ1890	Positive	447.1	-	-	Unknown	Unknown	-	8.30725	30.0981	0.0601498
GZ1891	Positive	431.1	-	-	Unknown	Unknown	-	5.87339	25.5069	-
GZ1892	Positive	430.2	-	-	Unknown	Unknown	-	9.10177	32.7244	0.133784
GZ1893	Positive	517.1	-	-	Unknown	Unknown	-	19.2571	53.0782	-
GZ1894	Positive	518.1	-	-	Unknown	Unknown	-	8.38318	53.3759	-
GZ1896	Positive	438.1	-	-	Unknown	Unknown	-	12.2882	49.8579	0.154153
GZ1897	Positive	385	135.9;133.9;250.1;87.7;367.1	C14H20N6O5S	S-(5'-Adenosy)-L-homocysteine	Amino acids and derivatives	standard	1.87761	24.0772	0.134028
GZ1898	Positive	380.1	-	-	Unknown	Unknown	-	3.39925	33.5255	0.0731994
GZ1899	Positive	385	-	-	Unknown	Unknown	-	1.41384	24.2313	0.205375
GZ1901	Positive	271.1	-	-	Unknown	Unknown	-	5.21402	37.3012	0.0580256
GZ1902	Positive	207.1	-	-	Unknown	Unknown	-	5.23681	59.9101	0.32172
GZ1903	Positive	406.1	-	-	Unknown	Unknown	-	5.91152	58.6615	0.0647878
GZ1904	Positive	330.1	-	-	Unknown	Unknown	-	5.67208	62.3942	0.136928
GZ1905	Positive	461.3	-	-	Unknown	Unknown	-	9.55016	91.8931	-
GZ1906	Positive	512.1	-	-	Unknown	Unknown	-	4.56882	43.0491	0.30155
GZ1907	Positive	137	110.03;120.02;94.04	C5H4N4O	Allopurinol	Others	putatively annotated	3.09039	53.8942	0.156996
GZ1908	Positive	537.2	-	-	Unknown	Unknown	-	21.6262	124.792	0.214039
GZ1909	Positive	270.1	-	-	Unknown	Unknown	-	7.66957	60.7487	0.161872
GZ1910	Positive	212	-	-	Unknown	Unknown	-	5.48121	27.3261	0.0856921
GZ1911	Positive	222.2	-	-	Unknown	Unknown	-	6.87784	83.4111	0.278108
GZ1912	Positive	430.1	-	-	Unknown	Unknown	-	4.11467	75.7473	0.17075
GZ1913	Positive	552.1	-	-	Unknown	Unknown	-	8.11288	73.8668	0.0684507
GZ1915	Positive	153.06	-	-	Unknown	Unknown	-	1.86361	42.8477	0.0638077
GZ1916	Positive	285.1	-	-	Unknown	Unknown	-	3.34722	39.0367	-
GZ1918	Positive	567.2	-	-	Unknown	Unknown	-	7.97839	89.386	-
GZ1920	Positive	152.1	-	-	Unknown	Unknown	-	3.30648	39.0257	-
GZ1921	Positive	567.2	-	-	Unknown	Unknown	-	29.3066	87.0914	-
GZ1923	Positive	363.1	-	-	Unknown	Unknown	-	2.09163	58.4179	0.121069
GZ1924	Positive	123.1	80.3;78.3;77.1;81.3;96.4	C6H6N2O	Niacinamide	Others	standard	1.40518	21.6815	0.0744495
GZ1925	Positive	186.1	-	-	Unknown	Unknown	-	2.93233	40.4921	0.18581
GZ1926	Positive	270.2	-	-	Unknown	Unknown	-	4.86878	26.9751	0.0677288
GZ1927	Positive	362.1	-	-	Unknown	Unknown	-	1.83822	56.511	0.126952
GZ1928	Positive	175.1	-	-	Unknown	Unknown	-	3.87398	42.3248	0.194909
GZ1929	Positive	221.1	-	-	Unknown	Unknown	-	2.72686	39.6692	0.179395
GZ1930	Positive	203.1	-	-	Unknown	Unknown	-	2.0979	38.6473	0.10956
GZ1932	Positive	347.1	-	-	Unknown	Unknown	-	6.43199	29.2874	0.229101
GZ1933	Positive	346.1	-	-	Unknown	Unknown	-	3.45684	27.2869	0.175662
GZ1934	Positive	127	-	-	Unknown	Unknown	-	2.23516	41.8393	0.0859301
GZ1935	Positive	300.1	-	-	Unknown	Unknown	-	4.3825	48.8795	0.135165
GZ1936	Positive	508.3	-	-	Unknown	Unknown	-	8.05933	38.6666	0.0674327
GZ1937	Positive	355.2	-	-	Unknown	Unknown	-	1.79261	58.5459	0.169402
GZ1938	Positive	372.1	-	-	Unknown	Unknown	-	3.15992	37.2338	0.0724728
GZ1939	Positive	346	184.1	C14H19NO9	4-Pyridoxic acid O-hexoside	Others	putatively annotated	2.9374	26.9345	0.233533
GZ1940	Positive	526.1	-	-	Unknown	Unknown	-	4.19585	62.7834	0.251732
GZ1941	Positive	371.1	-	-	Unknown	Unknown	-	7.34074	27.7754	-
GZ1942	Positive	413.1	-	-	Unknown	Unknown	-	8.68937	82.8651	0.385574
GZ1943	Positive	344.1	-	-	Unknown	Unknown	-	4.79266	24.6258	0.133628
GZ1944	Positive	460.1	-	-	Unknown	Unknown	-	6.11617	86.0117	0.282807
GZ1945	Positive	445.1	-	-	Unknown	Unknown	-	13.1849	65.0085	0.136941
GZ1946	Positive	461.1	-	-	Unknown	Unknown	-	7.92778	102.043	0.239042
GZ1947	Positive	449.1	-	-	Unknown	Unknown	-	15.4715	62.6304	0.23474
GZ1948	Positive	448.1	-	-	Unknown	Unknown	-	7.0619	63.869	0.3144
GZ1949	Positive	422.1	-	-	Unknown	Unknown	-	1.51986	25.7903	0.168608
GZ1950	Positive	466.1	-	-	Unknown	Unknown	-	7.50861	71.8009	0.359632
GZ1951	Positive	423.1	-	-	Unknown	Unknown	-	3.10915	27.9122	0.0666605
GZ1952	Positive	480.1	-	-	Unknown	Unknown	-	8.97299	54.3246	0.424311
GZ1953	Positive	161.1	-	-	Unknown	Unknown	-	3.07026	75.8586	0.326583
GZ1954	Positive	177	-	-	Unknown	Unknown	-	2.5683	72.9142	0.349514
GZ1955	Positive	437.1	-	-	Unknown	Unknown	-	8.37642	61.5132	0.280402
GZ1956	Positive	457.1	-	-	Unknown	Unknown	-	9.92719	71.1426	0.247291
GZ1957	Positive	451.1	-	-	Unknown	Unknown	-	4.14399	99.8773	0.33831
GZ1958	Positive	176.1	-	-	Unknown	Unknown	-	4.56613	75.4405	0.374943
GZ1959	Positive	508.1	-	-	Unknown	Unknown	-	7.67688	63.3128	0.306264
GZ1960	Positive	458.1	-	-	Unknown	Unknown	-	18.856	92.0663	0.276543
GZ1961	Positive	497.1	-	-	Unknown	Unknown	-	8.96866	67.3484	0.27329
GZ1962	Positive	520.1	-	-	Unknown	Unknown	-	6.58567	83.4878	0.286273
GZ1963	Positive	348.1	187.7;151.4;123.2;136.5;173.5;169.2	C15H17N5O5	Kinetin 9-riboside	Others	putatively annotated	2.42104	25.7756	0.340398
GZ1964	Positive	519.1	-	-	Unknown	Unknown	-	8.16404	93.3263	0.323701
GZ1965	Positive	361.1	-	-	Unknown	Unknown	-	6.18198	35.7392	0.263434
GZ1966	Positive	409.1	-	-	Unknown	Unknown	-	8.02302	61.2748	0.301429
GZ1967	Positive	510.1	-	-	Unknown	Unknown	-	8.84782	57.1465	0.323846
GZ1968	Positive	366.1	-	-	Unknown	Unknown	-	17.5639	71.7474	0.0594836
GZ1969	Positive	177	160.08;130.07;115.05;105.04	C10H12N2O	serotonin	Others	putatively annotated	1.60904	73.8697	0.331
GZ1970	Positive	496.1	-	-	Unknown	Unknown	-	3.92535	134.255	0.303547
GZ1971	Positive	178	-	-	Unknown	Unknown	-	1.73295	71.2371	0.32729
GZ1972	Positive	294.1	-	-	Unknown	Unknown	-	11.8096	98.3328	0.305646
GZ1973	Positive	380.1	-	-	Unknown	Unknown	-	11.0072	67.8658	0.299238
GZ1974	Positive	484.1	-	-	Unknown	Unknown	-	14.5907	63.8272	0.212099
GZ1975	Positive	482.1	-	-	Unknown	Unknown	-	9.49638	68.9806	0.323432
GZ1976	Positive	481.1	-	-	Unknown	Unknown	-	7.11367	64.7829	0.289156
GZ1977	Positive	474.1	-	-	Unknown	Unknown	-	7.02456	71.1451	0.317102
GZ1979	Positive	473.1	-	-	Unknown	Unknown	-	8.96873	76.042	0.245123
GZ1980	Positive	184.05	-	-	Unknown	Unknown	-	4.18746	47.2924	0.110938
GZ1981	Positive	166.1	-	-	Unknown	Unknown	-	7.65801	42.5293	0.0768308
GZ1982	Positive	368.1	-	-	Unknown	Unknown	-	3.18279	56.75	0.0812833
GZ1983	Positive	369.1	-	-	Unknown	Unknown	-	2.9734	55.8504	0.0826563
GZ1984	Positive	268.097	-	-	Unknown	Unknown	-	4.27811	41.8781	0.155301
GZ1985	Positive	253.1	-	-	Unknown	Unknown	-	8.37827	24.2164	0.0681648
GZ1986	Positive	485.1	-	-	Unknown	Unknown	-	16.9385	88.4808	0.186595
GZ1987	Positive	480.1	-	-	Unknown	Unknown	-	7.99741	48.098	0.081787
GZ1988	Positive	553.1	-	-	Unknown	Unknown	-	3.04521	89.3818	0.212711
GZ1989	Positive	506.2	-	-	Unknown	Unknown	-	9.81833	47.4172	0.131409
GZ1990	Positive	209.1	-	-	Unknown	Unknown	-	2.69363	33.5201	-
GZ1991	Positive	430.1	-	-	Unknown	Unknown	-	4.68413	94.4928	-
GZ1992	Positive	394.1	-	-	Unknown	Unknown	-	5.77669	34.1053	0.13909
GZ1993	Positive	397.1	147.4;235.6;218.7;277.6;380.8	C19H28N2O7	N-hexosyl-p-coumaroyl putrescine	Alkaloids	putatively annotated	3.01905	110.625	0.364968
GZ1994	Positive	398.1	-	-	Unknown	Unknown	-	4.21851	107.242	0.251066
GZ1995	Positive	500.1	-	-	Unknown	Unknown	-	11.4706	66.4706	0.0594109
GZ1996	Positive	190.1	-	-	Unknown	Unknown	-	3.01085	30.2953	0.0582166
GZ1997	Positive	352.1	-	-	Unknown	Unknown	-	3.9791	38.3955	0.0849442
GZ1998	Positive	369.1	-	-	Unknown	Unknown	-	8.09607	59.825	0.219137
GZ1999	Positive	506.2	-	-	Unknown	Unknown	-	2.80877	48.4686	0.219747
GZ2001	Positive	191.1	-	-	Unknown	Unknown	-	3.0196	85.2733	0.184321
GZ2002	Positive	281.2	-	-	Unknown	Unknown	-	3.42781	92.14	0.364037
GZ2003	Positive	164	-	-	Unknown	Unknown	-	12.2581	40.906	0.273471
GZ2004	Positive	281.1	-	-	Unknown	Unknown	-	3.13359	54.0221	-
GZ2005	Positive	392.1	-	-	Unknown	Unknown	-	2.63895	28.7265	0.252106
GZ2006	Positive	455.1	-	-	Unknown	Unknown	-	9.26259	109.93	0.21215
GZ2007	Positive	378.1	-	-	Unknown	Unknown	-	6.41433	78.4557	0.0971214
GZ2008	Positive	270.1	-	-	Unknown	Unknown	-	1.91561	18.6246	0.227835
GZ2009	Positive	136.1	119.04;92.02;65.01	C5H5N5	Aminopurine	Others	putatively annotated	3.87744	22.5434	0.194175
GZ2010	Positive	268.097	-	-	Unknown	Unknown	-	28.4072	73.0618	0.0776679
GZ2011	Positive	590.1	-	-	Unknown	Unknown	-	3.8248	36.9163	-
GZ2012	Positive	189.1	-	-	Unknown	Unknown	-	2.92152	20.1358	0.151337
GZ2013	Positive	304.1	-	-	Unknown	Unknown	-	1.74213	45.1337	0.1233
GZ2014	Positive	238.1	-	-	Unknown	Unknown	-	6.60442	43.4152	0.381857
GZ2015	Positive	417.1	-	-	Unknown	Unknown	-	2.5424	28.2412	0.307856
GZ2016	Positive	369.1	-	-	Unknown	Unknown	-	3.69989	51.1716	0.267516
GZ2017	Positive	322.1	-	-	Unknown	Unknown	-	9.91141	103.862	0.0661199
GZ2018	Positive	416.1	-	-	Unknown	Unknown	-	1.63271	28.8848	0.203719
GZ2019	Positive	536.2	-	-	Unknown	Unknown	-	7.16992	39.5456	0.552127
GZ2020	Positive	209.1	-	-	Unknown	Unknown	-	3.09543	41.6512	0.206661
GZ2021	Positive	252	-	-	Unknown	Unknown	-	4.28506	23.2347	0.291667
GZ2022	Positive	264.1	-	-	Unknown	Unknown	-	1.8564	31.2907	0.279413
GZ2023	Positive	542.1	-	-	Unknown	Unknown	-	5.35733	39.5788	0.247238
GZ2024	Positive	549.1	-	-	Unknown	Unknown	-	3.53882	59.0465	0.283393
GZ2025	Positive	550.1	-	-	Unknown	Unknown	-	6.04496	63.6683	0.279426
GZ2026	Positive	490.1	-	-	Unknown	Unknown	-	3.47867	52.6235	0.0760847
GZ2027	Positive	518.1	-	-	Unknown	Unknown	-	5.25064	60.7893	0.219629
GZ2028	Positive	167.1	120.8;103.7;119.9;77.6;102.8	C6H6N4S	6-Methylmercaptopurine	Nucleotide and derivatives	putatively annotated	2.09642	26.807	0.306625
GZ2029	Positive	470.1	-	-	Unknown	Unknown	-	5.74594	45.7602	0.254172
GZ2030	Positive	433	-	-	Unknown	Unknown	-	4.26387	46.0246	0.0627106
GZ2031	Positive	659.1	-	-	Unknown	Unknown	-	9.7536	51.9477	0.167008
GZ2032	Positive	375.1	-	-	Unknown	Unknown	-	5.95502	34.8703	0.0989014
GZ2033	Positive	402.1	-	-	Unknown	Unknown	-	1.52992	27.8076	0.186839
GZ2035	Positive	592.1	-	-	Unknown	Unknown	-	4.02812	38.1428	0.119304
GZ2036	Positive	458.1	-	-	Unknown	Unknown	-	5.78059	40.3529	0.320753
GZ2038	Positive	276.1	-	-	Unknown	Unknown	-	2.22019	20.4554	0.0825777
GZ2039	Positive	387.1	-	-	Unknown	Unknown	-	6.17055	37.9724	0.234866
GZ2040	Positive	398.1	-	-	Unknown	Unknown	-	1.38533	60.4596	0.228154
GZ2041	Positive	460.1	-	-	Unknown	Unknown	-	9.97996	67.6547	0.229936
GZ2042	Positive	371.1	-	-	Unknown	Unknown	-	2.68912	52.8127	0.193443
GZ2044	Positive	286	-	-	Unknown	Unknown	-	3.40268	49.5678	0.188537
GZ2045	Positive	400.2	136;400.2;268.1;382.2;340.2	C15H21N5O8	Adenosine O-ribose	Nucleotide and derivatives	putatively annotated	1.28703	40.3123	0.0674211
GZ2046	Positive	290.1	-	-	Unknown	Unknown	-	4.09115	65.0519	-
GZ2047	Positive	328.1	-	-	Unknown	Unknown	-	1.14065	57.3731	0.221436
GZ2048	Positive	237.1	-	-	Unknown	Unknown	-	2.74982	28.4283	0.147232
GZ2049	Positive	401	-	-	Unknown	Unknown	-	4.63558	43.3415	0.0595196
GZ2050	Positive	484.1	-	-	Unknown	Unknown	-	3.47236	77.2459	0.190969
GZ2051	Positive	296.1	-	-	Unknown	Unknown	-	18.4583	58.7103	0.175323
GZ2052	Positive	355.1	-	-	Unknown	Unknown	-	2.12018	28.1057	0.346694
GZ2053	Positive	423.1	-	-	Unknown	Unknown	-	3.72759	36.4477	-
GZ2054	Positive	441.2	-	-	Unknown	Unknown	-	0.855696	57.7686	0.121555
GZ2055	Positive	507.1	-	-	Unknown	Unknown	-	3.27001	35.2677	0.244858
GZ2056	Positive	439.1	147.4;260.8;277.9;287.8;422.8	C20H30N4O7	N-(4'-O-glycosyl)-p-coumaroyl agmatine	Alkaloids	putatively annotated	2.08667	65.1888	0.0736948
GZ2057	Positive	375	-	-	Unknown	Unknown	-	4.48819	59.3545	0.394929
GZ2058	Positive	376.1	-	-	Unknown	Unknown	-	1.44867	60.2804	0.252051
GZ2059	Positive	374.1	-	-	Unknown	Unknown	-	5.23136	70.6793	0.21845
GZ2060	Positive	272.1	-	-	Unknown	Unknown	-	4.14383	26.8147	0.270927
GZ2061	Positive	368.1	-	-	Unknown	Unknown	-	1.86799	39.7272	0.345273
GZ2062	Positive	444.1	-	-	Unknown	Unknown	-	3.79336	38.2324	0.127824
GZ2063	Positive	263.1	-	-	Unknown	Unknown	-	3.03226	30.9245	0.151277
GZ2065	Positive	351.1	-	-	Unknown	Unknown	-	3.13173	61.9565	0.398137
GZ2066	Positive	619.1	-	-	Unknown	Unknown	-	6.30063	35.2894	0.329053
GZ2067	Positive	249.1	-	-	Unknown	Unknown	-	4.04536	79.8098	0.487137
GZ2068	Positive	422.1	-	-	Unknown	Unknown	-	3.08693	50.8086	-
GZ2069	Positive	424.1	-	-	Unknown	Unknown	-	3.06702	52.2099	0.0776382
GZ2070	Positive	603.1	-	-	Unknown	Unknown	-	1.9648	33.1426	0.305063
GZ2071	Positive	419	-	-	Unknown	Unknown	-	10.1459	47.9971	0.248651
GZ2072	Positive	402.1	-	-	Unknown	Unknown	-	5.89779	39.7091	0.26931
GZ2073	Positive	308.1	-	-	Unknown	Unknown	-	1.87625	46.0874	0.136963
GZ2074	Positive	506.1	-	-	Unknown	Unknown	-	3.58195	67.1638	0.390082
GZ2075	Positive	206.1	-	-	Unknown	Unknown	-	16.5437	85.0193	0.0649485
GZ2076	Positive	482.1	-	-	Unknown	Unknown	-	5.61862	47.3075	0.0995345
GZ2078	Positive	469.1	307.7;177.4;308.3;290.8;145.4	C21H32N4O8	N-(4'-O-glycosyl)-feruloyl agmatine	Alkaloids	putatively annotated	0.912458	82.2342	0.301379
GZ2079	Positive	477.2	-	-	Unknown	Unknown	-	2.3973	23.6557	0.212534
GZ2080	Positive	493.1	-	-	Unknown	Unknown	-	3.31693	24.0158	0.223122
GZ2081	Positive	403	-	-	Unknown	Unknown	-	6.79086	50.4849	0.147585
GZ2082	Positive	470	-	-	Unknown	Unknown	-	1.32176	82.7239	0.191832
GZ2083	Positive	439.1	-	-	Unknown	Unknown	-	4.21326	105.015	-
GZ2084	Positive	382.2	220.7;207.7;202.6;221.6;162.7	C16H23N5O6	trans-zeatin N-glucoside	Others	putatively annotated	4.11224	19.3017	0.302038
GZ2085	Positive	220.2	202.7;184.6;174.6;90.3;124.4	C9H17NO5	D-Pantothenic acid	Others	standard	0.85393	11.8693	0.0864174
GZ2086	Positive	236.1	-	-	Unknown	Unknown	-	0.74804	72.6878	0.261018
GZ2087	Positive	739.1	-	-	Unknown	Unknown	-	4.12749	46.7754	0.18334
GZ2088	Positive	235.1	147.4;218.7;149.5;217.8;199.7	C13H18N2O2	N'-p-Coumaroyl putrescine	Alkaloids	putatively annotated	2.88497	77.8405	0.228716
GZ2089	Positive	484.1	-	-	Unknown	Unknown	-	2.5053	70.1316	0.287773
GZ2090	Positive	355	-	-	Unknown	Unknown	-	6.36062	60.9687	-
GZ2091	Positive	344.1	-	-	Unknown	Unknown	-	2.40573	74.972	0.18324
GZ2092	Positive	346.1	-	-	Unknown	Unknown	-	2.19952	37.4518	0.245278
GZ2093	Positive	501.2	-	-	Unknown	Unknown	-	1.21975	32.1704	0.146547
GZ2094	Positive	200.1	-	-	Unknown	Unknown	-	3.07506	57.9821	0.0660169
GZ2095	Positive	611	-	-	Unknown	Unknown	-	11.5049	45.3306	0.18745
GZ2096	Positive	312	-	-	Unknown	Unknown	-	2.24824	39.3371	0.113615
GZ2097	Positive	295.1	-	-	Unknown	Unknown	-	1.5865	69.502	0.133417
[truncated: 1,454 more rows]

## Sheet: S3
Supplementary table 3. Pearson's correlation of annotated metabolite(P < 0.01).
Metabolite Trait 1	Compound_name 1	Class 1	Metabolite Trait 2	Compound_name 2	Class 2	Correlation	P-value
GZ0030	trans,trans-Muconic acid	Organic acids	GZ0030	trans,trans-Muconic acid	Organic acids	1	0
GZ0030	trans,trans-Muconic acid	Organic acids	GZ0031	3-N-Methyl-L-histidine	Amino acids and derivatives	0.040988	0.584853
GZ0030	trans,trans-Muconic acid	Organic acids	GZ0042	L-(+)-Arginine	Amino acids and derivatives	0.318088	1.35253e-05
GZ0030	trans,trans-Muconic acid	Organic acids	GZ0046	L-Histidine	Amino acids and derivatives	0.223073	0.00261236
GZ0030	trans,trans-Muconic acid	Organic acids	GZ0048	L-Aspartic acid	Amino acids and derivatives	0.172905	0.0202809
GZ0030	trans,trans-Muconic acid	Organic acids	GZ0056	L-Glutamic acid	Amino acids and derivatives	0.386958	8.05276e-08
GZ0030	trans,trans-Muconic acid	Organic acids	GZ0060	L-Asparagine	Amino acids and derivatives	0.178344	0.0166069
GZ0030	trans,trans-Muconic acid	Organic acids	GZ0062	L-Glutamine	Amino acids and derivatives	0.315586	1.59368e-05
GZ0030	trans,trans-Muconic acid	Organic acids	GZ0064	L-Serine	Amino acids and derivatives	-0.0499845	0.505183
GZ0030	trans,trans-Muconic acid	Organic acids	GZ0070	L-Cysteine	Amino acids and derivatives	0.528657	2.38525e-14
GZ0030	trans,trans-Muconic acid	Organic acids	GZ0071	D-Sorbitol	Others	0.0689845	0.357482
GZ0030	trans,trans-Muconic acid	Organic acids	GZ0073	L-Citrulline	Amino acids and derivatives	0.253572	0.000593365
GZ0030	trans,trans-Muconic acid	Organic acids	GZ0082	L-Threonine	Amino acids and derivatives	-0.087955	0.240357
GZ0030	trans,trans-Muconic acid	Organic acids	GZ0086	D(+)-Melezitose	Others	-0.0332885	0.657314
GZ0030	trans,trans-Muconic acid	Organic acids	GZ0088	Glucose	Others	0.0281154	0.707917
GZ0030	trans,trans-Muconic acid	Organic acids	GZ0095	Anthranilate O-hexosyl-O-hexoside	Phenolic acids	-0.0482127	0.520413
GZ0030	trans,trans-Muconic acid	Organic acids	GZ0096	D-(+)-Sucrose	Others	0.00512435	0.945569
GZ0030	trans,trans-Muconic acid	Organic acids	GZ0097	Galactinol	Nucleotide and derivatives	-0.0090173	0.904373
GZ0030	trans,trans-Muconic acid	Organic acids	GZ0118	Citric acid	Organic acids	-0.0141685	0.850268
GZ0030	trans,trans-Muconic acid	Organic acids	GZ0128	Creatine	Organic acids	0.17144	0.0213832
GZ0030	trans,trans-Muconic acid	Organic acids	GZ0129	D-Xylonic acid	Organic acids	0.0640228	0.393189
GZ0030	trans,trans-Muconic acid	Organic acids	GZ0134	L(-)-Malic acid	Organic acids	0.15427	0.0386665
GZ0030	trans,trans-Muconic acid	Organic acids	GZ0138	3-Hydroxybutyrate	Organic acids	-0.229127	0.00197541
GZ0030	trans,trans-Muconic acid	Organic acids	GZ0140	Pyruvic acid	Organic acids	0.317589	1.39769e-05
GZ0030	trans,trans-Muconic acid	Organic acids	GZ0144	Uridine 5'-diphospho-D-glucose	Nucleotide and derivatives	0.344026	2.26097e-06
GZ0030	trans,trans-Muconic acid	Organic acids	GZ0158	Deoxyribose 5-phosphate	Nucleotide and derivatives	-0.0191521	0.79858
GZ0030	trans,trans-Muconic acid	Organic acids	GZ0160	Quinic acid	Phenolic acids	0.134138	0.0726164
GZ0030	trans,trans-Muconic acid	Organic acids	GZ0167	NADP	Others	0.0151983	0.839527
GZ0030	trans,trans-Muconic acid	Organic acids	GZ0169	Glutathione reduced form	Amino acids and derivatives	0.135948	0.0688073
GZ0030	trans,trans-Muconic acid	Organic acids	GZ0173	Adenosine 5'-monophosphate	Nucleotide and derivatives	0.0743785	0.321044
GZ0030	trans,trans-Muconic acid	Organic acids	GZ0181	3-Hydroxypropanoic acid	Organic acids	-0.215254	0.00370892
GZ0030	trans,trans-Muconic acid	Organic acids	GZ0187	Glutathione oxidized	Amino acids and derivatives	0.16342	0.0283804
GZ0030	trans,trans-Muconic acid	Organic acids	GZ0197	Uridine 5'-monophosphate	Nucleotide and derivatives	0.0187529	0.802691
GZ0030	trans,trans-Muconic acid	Organic acids	GZ0200	L-(-)-Tyrosine	Amino acids and derivatives	0.24697	0.000830893
GZ0030	trans,trans-Muconic acid	Organic acids	GZ0215	L-Leucine	Amino acids and derivatives	-0.0774572	0.301365
GZ0030	trans,trans-Muconic acid	Organic acids	GZ0216	Aminomalonic acid	Organic acids	-0.148229	0.0470524
GZ0030	trans,trans-Muconic acid	Organic acids	GZ0217	Succinic acid	Organic acids	-0.448268	2.78496e-10
GZ0030	trans,trans-Muconic acid	Organic acids	GZ0238	3-(6-Hydroxy-3,4-dioxo-1,5-cyclohexadien-1-yl)-L-alanine	Amino acids and derivatives	0.290095	7.8083e-05
GZ0030	trans,trans-Muconic acid	Organic acids	GZ0243	Hypoxanthine-9-β-D-arabinofuranoside	Nucleotide and derivatives	-0.0495539	0.508863
GZ0030	trans,trans-Muconic acid	Organic acids	GZ0250	Guanosine	Nucleotide and derivatives	-0.164336	0.0274932
GZ0030	trans,trans-Muconic acid	Organic acids	GZ0257	5-Hydroxy-L-tryptophan	Amino acids and derivatives	0.340693	2.87148e-06
GZ0030	trans,trans-Muconic acid	Organic acids	GZ0260	Diethyl phosphate	Organic acids	-0.104945	0.160901
GZ0030	trans,trans-Muconic acid	Organic acids	GZ0267	7-Methylxanthine	Nucleotide and derivatives	0.265211	0.000320619
GZ0030	trans,trans-Muconic acid	Organic acids	GZ0270	4-Pyridoxic acid	Others	-0.0985741	0.188004
GZ0030	trans,trans-Muconic acid	Organic acids	GZ0276	Gallic acid	Phenolic acids	0.110005	0.141548
GZ0030	trans,trans-Muconic acid	Organic acids	GZ0278	Kynurenic acid O-hexside	Organic acids	0.287929	8.8775e-05
GZ0030	trans,trans-Muconic acid	Organic acids	GZ0284	Xanthosine	Nucleotide and derivatives	-0.190501	0.010421
GZ0030	trans,trans-Muconic acid	Organic acids	GZ0296	2,5-dihydroxy benzoic acid O-hexside	Phenolic acids	0.142191	0.0568996
GZ0030	trans,trans-Muconic acid	Organic acids	GZ0302	Cyclic AMP	Nucleotide and derivatives	0.0976518	0.19219
GZ0030	trans,trans-Muconic acid	Organic acids	GZ0307	Adenosine	Nucleotide and derivatives	-0.130679	0.0803724
GZ0030	trans,trans-Muconic acid	Organic acids	GZ0314	Homovanilloyl quinic acid	Phenolic acids	-0.049475	0.509539
GZ0030	trans,trans-Muconic acid	Organic acids	GZ0316	Salicylic acid O-glucoside	Others	0.0834553	0.265359
GZ0030	trans,trans-Muconic acid	Organic acids	GZ0329	L-Phenylalanine	Amino acids and derivatives	0.318167	1.34552e-05
GZ0030	trans,trans-Muconic acid	Organic acids	GZ0353	3-Hydroxy-3-methyl butyric acid	Organic acids	-0.0581823	0.437857
GZ0030	trans,trans-Muconic acid	Organic acids	GZ0377	N6-Succinyl Adenosine	Nucleotide and derivatives	0.346206	1.93089e-06
GZ0030	trans,trans-Muconic acid	Organic acids	GZ0382	Homogentisic acid	Organic acids	0.204268	0.00595033
GZ0030	trans,trans-Muconic acid	Organic acids	GZ0386	quinic acid-hexoside-hexoside	Organic acids	-0.116162	0.120452
GZ0030	trans,trans-Muconic acid	Organic acids	GZ0403	N-p-Coumaroyl hydroxyagmatine	Alkaloids	-0.305357	3.06952e-05
GZ0030	trans,trans-Muconic acid	Organic acids	GZ0407	Syringaldehyde O-glucoside	Others	0.0204345	0.78541
GZ0030	trans,trans-Muconic acid	Organic acids	GZ0419	Syringic acid O-glucoside	Phenolic acids	0.0942407	0.20826
GZ0030	trans,trans-Muconic acid	Organic acids	GZ0438	Neochlorogenic acid (5-O-Caffeoylquinic acid)	Phenolic acids	0.073758	0.325108
GZ0030	trans,trans-Muconic acid	Organic acids	GZ0439	L-Tryptophan	Amino acids and derivatives	0.322007	1.04298e-05
GZ0030	trans,trans-Muconic acid	Organic acids	GZ0446	3-O-p-coumaroyl quinic acid O-hexoside	Phenolic acids	0.000804308	0.99145
GZ0030	trans,trans-Muconic acid	Organic acids	GZ0450	Protocatechuic acid	Phenolic acids	0.197568	0.0078502
GZ0030	trans,trans-Muconic acid	Organic acids	GZ0457	Cyanidin O-syringic acid	Anthocyanins	-0.0443607	0.554315
GZ0030	trans,trans-Muconic acid	Organic acids	GZ0460	Protocatechuic acid O-glucoside	Phenolic acids	0.166446	0.0255389
GZ0030	trans,trans-Muconic acid	Organic acids	GZ0461	2-Methylglutaric acid	Organic acids	0.02207	0.768702
GZ0030	trans,trans-Muconic acid	Organic acids	GZ0495	3,4-Dihydroxybenzeneacetic acid	Organic acids	0.164863	0.0269937
GZ0030	trans,trans-Muconic acid	Organic acids	GZ0505	Kynurenic acid	Organic acids	0.0761583	0.309568
GZ0030	trans,trans-Muconic acid	Organic acids	GZ0511	5-O-p-coumaroyl shikimic acid O-hexoside	Phenolic acids	-0.0623002	0.40607
GZ0030	trans,trans-Muconic acid	Organic acids	GZ0525	5-hydroxyhexanoic acid	Organic acids	0.161058	0.0307815
GZ0030	trans,trans-Muconic acid	Organic acids	GZ0526	Flavin adenine dinucleotide (FAD)	Nucleotide and derivatives	0.0527719	0.481703
GZ0030	trans,trans-Muconic acid	Organic acids	GZ0528	2-Isopropylmalate	Organic acids	0.282711	0.000120416
GZ0030	trans,trans-Muconic acid	Organic acids	GZ0532	Tricetin-O-diglucoside	Flavonoids	0.200292	0.00702078
GZ0030	trans,trans-Muconic acid	Organic acids	GZ0543	Chlorogenic acid (3-O-Caffeoylquinic acid)	Phenolic acids	0.0605679	0.419272
GZ0030	trans,trans-Muconic acid	Organic acids	GZ0548	1-O-p-Coumaroyl quinic acid	Phenolic acids	-0.050558	0.500304
GZ0030	trans,trans-Muconic acid	Organic acids	GZ0574	Terephthalic acid	Organic acids	0.398043	3.13936e-08
GZ0030	trans,trans-Muconic acid	Organic acids	GZ0578	4-O-Caffeoyl quinic acid (criptochlorogenic acid)	Phenolic acids	0.125832	0.092345
GZ0030	trans,trans-Muconic acid	Organic acids	GZ0581	Pyrrole-2-carboxylic acid	Amino acids and derivatives	-0.182348	0.0142861
GZ0030	trans,trans-Muconic acid	Organic acids	GZ0593	Protocatechuic aldehyde	Phenolic acids	0.0614364	0.412623
GZ0030	trans,trans-Muconic acid	Organic acids	GZ0604	4-Hydroxybenzoic acid	Organic acids	0.0860232	0.250881
GZ0030	trans,trans-Muconic acid	Organic acids	GZ0609	Luteolin-C-pentosyl-C-hexoside	Flavonoids	0.212798	0.00413047
GZ0030	trans,trans-Muconic acid	Organic acids	GZ0611	Caffeic acid O-glucoside	Phenolic acids	0.175759	0.0182737
GZ0030	trans,trans-Muconic acid	Organic acids	GZ0619	Quercetin-C-hexoside-hexoside-glucuronic acid-hexoside	Flavonoids	0.0537914	0.473264
GZ0030	trans,trans-Muconic acid	Organic acids	GZ0622	luteolin-C-pentoside-hexoside	Flavonoids	0.0492352	0.511595
GZ0030	trans,trans-Muconic acid	Organic acids	GZ0627	1-O-beta-D-Glucopyranosyl sinapate	Phenolic acids	0.129452	0.0832781
GZ0030	trans,trans-Muconic acid	Organic acids	GZ0633	Cyanidin O-diacetyl-hexoside-O-glyceric acid	Anthocyanins	-0.141557	0.0580238
GZ0030	trans,trans-Muconic acid	Organic acids	GZ0639	5-O-p-Coumaroylquinic acid	Phenolic acids	-0.0346307	0.644425
GZ0030	trans,trans-Muconic acid	Organic acids	GZ0646	Caffeic acid	Phenolic acids	0.184183	0.0133209
GZ0030	trans,trans-Muconic acid	Organic acids	GZ0660	Vanillic acid	Phenolic acids	0.0962174	0.198834
GZ0030	trans,trans-Muconic acid	Organic acids	GZ0673	Luteolin-C-hexoside-hexoside-feruloyl-hexoside	Flavonoids	0.26684	0.000293497
GZ0030	trans,trans-Muconic acid	Organic acids	GZ0674	luteolin-O-feruloylhexoside-C-hexoside-C-hexoside	Flavonoids	0.0997893	0.182592
GZ0030	trans,trans-Muconic acid	Organic acids	GZ0681	Luteolin 6-C-hexoside-8-C-pentoside	Flavonoids	0.143594	0.0544705
GZ0030	trans,trans-Muconic acid	Organic acids	GZ0683	Syringic acid	Phenolic acids	0.0164579	0.82643
GZ0030	trans,trans-Muconic acid	Organic acids	GZ0689	Quercetin-C-pentoside-hexoside-feruloyl-hexoside	Flavonoids	0.417801	5.36438e-09
GZ0030	trans,trans-Muconic acid	Organic acids	GZ0701	N-Acetyl-l-leucine	Amino acids and derivatives	0.0619655	0.408602
GZ0030	trans,trans-Muconic acid	Organic acids	GZ0703	3-O-p-Coumaroyl quinic acid	Phenolic acids	0.024969	0.739352
GZ0030	trans,trans-Muconic acid	Organic acids	GZ0710	Luteolin C-hexoside	Flavonoids	0.175708	0.0183081
GZ0030	trans,trans-Muconic acid	Organic acids	GZ0731	Vitexin 2''-O-beta-L-rhamnoside	Flavonoids	0.3272	7.34992e-06
GZ0030	trans,trans-Muconic acid	Organic acids	GZ0741	Quercetin-C-hexoside-hexoside-glyceryl-rhamnoside-rhamnoside	Flavonoids	0.1388	0.0631363
GZ0030	trans,trans-Muconic acid	Organic acids	GZ0743	3-(2-Naphthyl)-D-alanine	Amino acids and derivatives	-0.0585319	0.435105
GZ0030	trans,trans-Muconic acid	Organic acids	GZ0746	4-Hydroxybenzaldehyde	Phenolic acids	-0.00626431	0.933486
GZ0030	trans,trans-Muconic acid	Organic acids	GZ0747	apigenin-C-pentoside-hexoside-glucuronic acid-hexoside	Flavonoids	0.398026	3.14395e-08
GZ0030	trans,trans-Muconic acid	Organic acids	GZ0755	Pentoside Caffeate	Organic acids	-0.0306505	0.682943
GZ0030	trans,trans-Muconic acid	Organic acids	GZ0759	Apigenin-6-C-glucoside (Isovitexin)	Flavonoids	0.109578	0.143109
GZ0030	trans,trans-Muconic acid	Organic acids	GZ0761	Isohemiphloin	Alkaloids	0.141056	0.0589281
GZ0030	trans,trans-Muconic acid	Organic acids	GZ0762	Chrysoeriol-C-pentosyl-C-hexoside	Flavonoids	-0.0452744	0.546178
GZ0030	trans,trans-Muconic acid	Organic acids	GZ0784	Quercetin 3-O-galactoside (Hyperin)	Flavonoids	-0.164861	0.0269947
GZ0030	trans,trans-Muconic acid	Organic acids	GZ0785	Hexanoyl glycine	Amino acids and derivatives	0.228372	0.00204621
GZ0030	trans,trans-Muconic acid	Organic acids	GZ0789	p-Coumaric acid	Phenolic acids	0.271473	0.000227554
GZ0030	trans,trans-Muconic acid	Organic acids	GZ0790	Acetyl tryptophan	Amino acids and derivatives	-0.103257	0.16778
GZ0030	trans,trans-Muconic acid	Organic acids	GZ0794	Kaempferol 3-O-galactoside (Trifolin)	Flavonoids	-0.0788562	0.292691
GZ0030	trans,trans-Muconic acid	Organic acids	GZ0796	2-(Formylamino)benzoic acid	Organic acids	0.248262	0.000778449
GZ0030	trans,trans-Muconic acid	Organic acids	GZ0801	Coniferyl alcohol	Phenolic acids	0.150988	0.0430504
GZ0030	trans,trans-Muconic acid	Organic acids	GZ0804	Chrysoeriol-O-feruloyl-malonyl-C-hexoside-pentoside	Flavonoids	-0.0965782	0.197147
GZ0030	trans,trans-Muconic acid	Organic acids	GZ0820	2-Methoxybenzoic acid	Phenolic acids	0.152733	0.0406706
GZ0030	trans,trans-Muconic acid	Organic acids	GZ0824	Quercetin O-acetylhexoside	Flavonoids	-0.0952194	0.203553
GZ0030	trans,trans-Muconic acid	Organic acids	GZ0825	Tricin 5-O-hexoside	Flavonoids	0.0924208	0.217218
GZ0030	trans,trans-Muconic acid	Organic acids	GZ0841	apigenin-hexoside-hexoside-glyceryl-hexoside	Flavonoids	-0.194519	0.00888068
GZ0030	trans,trans-Muconic acid	Organic acids	GZ0846	Hesperetin O-malonylhexoside	Flavonoids	0.0411965	0.582943
GZ0030	trans,trans-Muconic acid	Organic acids	GZ0847	Sinapic acid	Phenolic acids	-0.0517415	0.490313
GZ0030	trans,trans-Muconic acid	Organic acids	GZ0852	Apigenin 7-rutinoside	Flavonoids	0.057667	0.441933
GZ0030	trans,trans-Muconic acid	Organic acids	GZ0860	Syringaldehyde	Phenolic acids	-0.0541372	0.47042
GZ0030	trans,trans-Muconic acid	Organic acids	GZ0864	Salicylic acid (SA)	Others	0.197663	0.00781997
GZ0030	trans,trans-Muconic acid	Organic acids	GZ0867	Caffeoyl-Caffeoyl-quinic acid	Phenolic acids	0.048378	0.518982
GZ0030	trans,trans-Muconic acid	Organic acids	GZ0870	FFA 16:1 (Palmitoleic acid, n–7)	Lipids	0.0234221	0.75497
GZ0030	trans,trans-Muconic acid	Organic acids	GZ0871	Kaempferol-malonyl-glucoside	Flavonoids	-0.107461	0.151042
GZ0030	trans,trans-Muconic acid	Organic acids	GZ0883	Tricin O-glucuronic acid	Flavonoids	0.00767912	0.918511
GZ0030	trans,trans-Muconic acid	Organic acids	GZ0885	Apigenin 7-O-glucoside (Cosmosiin)	Flavonoids	0.123774	0.097843
GZ0030	trans,trans-Muconic acid	Organic acids	GZ0896	Naringenin 7-O-glucoside (Prunin)	Flavonoids	0.111542	0.136035
GZ0030	trans,trans-Muconic acid	Organic acids	GZ0914	Chrysoeriol 7-O-hexoside	Flavonoids	-0.210834	0.00449823
GZ0030	trans,trans-Muconic acid	Organic acids	GZ0915	Tricin 7-O-hexoside	Flavonoids	-0.0115406	0.877799
GZ0030	trans,trans-Muconic acid	Organic acids	GZ0917	Isorhamnetin-O-acetyl-hexoside	Flavonoids	-0.211535	0.00436368
GZ0030	trans,trans-Muconic acid	Organic acids	GZ0929	luteolin-C -hexoside-hexoside-pentoside	Flavonoids	-0.0683367	0.362026
GZ0030	trans,trans-Muconic acid	Organic acids	GZ0931	Indole-5-carboxylic acid	Others	0.0928148	0.215256
GZ0030	trans,trans-Muconic acid	Organic acids	GZ0952	Azelaic Acid	Organic acids	-0.399917	2.66799e-08
GZ0030	trans,trans-Muconic acid	Organic acids	GZ0955	Di-O-p-coumaroyl quinic acid	Phenolic acids	0.0796387	0.287913
GZ0030	trans,trans-Muconic acid	Organic acids	GZ0967	Indole-3-carboxaldehyde	Others	0.191014	0.0102121
GZ0030	trans,trans-Muconic acid	Organic acids	GZ0988	Dihydroluteolin-C-pentoside-hexoside-feruloyl-acetyl-hexoside	Flavonoids	0.127953	0.0869424
GZ0030	trans,trans-Muconic acid	Organic acids	GZ0992	Coniferylaldehyde	Phenolic acids	-0.112542	0.132537
GZ0030	trans,trans-Muconic acid	Organic acids	GZ0993	luteolin-C-feruloyl-hexoside	Flavonoids	-0.124154	0.0968077
GZ0030	trans,trans-Muconic acid	Organic acids	GZ0995	4-Hydroxycoumarin	Lignans and Coumarins	0.0315871	0.673801
GZ0030	trans,trans-Muconic acid	Organic acids	GZ1009	luteolin-feruloyl-hexoside-pentoside	Flavonoids	0.141886	0.0574387
GZ0030	trans,trans-Muconic acid	Organic acids	GZ1015	Resveratrol	Phenolic acids	-0.179889	0.0156749
GZ0030	trans,trans-Muconic acid	Organic acids	GZ1037	Buddlenol E	Lipids	0.0072097	0.923476
GZ0030	trans,trans-Muconic acid	Organic acids	GZ1040	chrysoeriol-O-feruloyl-C-hexoside-hexoside	Flavonoids	-0.035154	0.639428
GZ0030	trans,trans-Muconic acid	Organic acids	GZ1044	Dihydrotricin-sinapoyl	Flavonoids	-0.00313672	0.966666
GZ0030	trans,trans-Muconic acid	Organic acids	GZ1059	FFA 22:5 (Docosapentaenoic acid, n–6)	Lipids	-0.175776	0.0182618
GZ0030	trans,trans-Muconic acid	Organic acids	GZ1060	FFA 22:6 (Docosahexaenoic acid, n–3)	Lipids	-0.073839	0.324576
GZ0030	trans,trans-Muconic acid	Organic acids	GZ1062	luteolin-feruloyl-hexoside-rhamnoside	Flavonoids	0.0105298	0.888429
GZ0030	trans,trans-Muconic acid	Organic acids	GZ1071	Eriodictyol	Flavonoids	-0.093753	0.210634
GZ0030	trans,trans-Muconic acid	Organic acids	GZ1089	Morin	Flavonoids	0.000506709	0.994614
GZ0030	trans,trans-Muconic acid	Organic acids	GZ1101	Tricin O-glycerol	Flavonoids	0.227855	0.00209607
GZ0030	trans,trans-Muconic acid	Organic acids	GZ1132	Cinnamic acid	Phenolic acids	-0.0919945	0.219355
GZ0030	trans,trans-Muconic acid	Organic acids	GZ1147	4-Methoxycinnamic acid	Phenolic acids	-0.134906	0.07098
GZ0030	trans,trans-Muconic acid	Organic acids	GZ1182	3,4-Dimethoxycinnamic acid	Phenolic acids	-0.274913	0.00018781
GZ0030	trans,trans-Muconic acid	Organic acids	GZ1185	Tricin O-malonyl rhamnoside	Flavonoids	0.210256	0.00461188
GZ0030	trans,trans-Muconic acid	Organic acids	GZ1194	Tricin	Flavonoids	0.233047	0.00164201
GZ0030	trans,trans-Muconic acid	Organic acids	GZ1199	Homoeriodictyol	Flavonoids	0.00208406	0.977849
GZ0030	trans,trans-Muconic acid	Organic acids	GZ1206	Chrysoeriol	Flavonoids	0.160228	0.0316655
GZ0030	trans,trans-Muconic acid	Organic acids	GZ1208	Syringetin	Flavonoids	0.176156	0.0180087
GZ0030	trans,trans-Muconic acid	Organic acids	GZ1212	Isorhamnetin	Flavonoids	0.0278017	0.711031
GZ0030	trans,trans-Muconic acid	Organic acids	GZ1214	Tricin 4'-O-β-guaiacylglycerol	Flavonoids	0.176064	0.0180695
GZ0030	trans,trans-Muconic acid	Organic acids	GZ1228	Di-O-methylquercetin	Flavonoids	-0.326195	7.86875e-06
GZ0030	trans,trans-Muconic acid	Organic acids	GZ1233	Tricin O-oxalic acid O-coumaroyl shikimic acid	Flavonoids	0.29008	7.8153e-05
GZ0030	trans,trans-Muconic acid	Organic acids	GZ1239	FFA 13:0 (Tridecanoic acid)	Lipids	0.126666	0.090189
GZ0030	trans,trans-Muconic acid	Organic acids	GZ1246	Dodecanedioic aicd	Organic acids	-0.223263	0.00258986
GZ0030	trans,trans-Muconic acid	Organic acids	GZ1287	N-[(-)-Jasmonoyl]-(L)-Isoleucine (JA-L-Ile)	Others	-0.0312659	0.67693
GZ0030	trans,trans-Muconic acid	Organic acids	GZ1295	FFA 20:1 (cis-11-Eicosenoic acid, n–9)	Lipids	0.0762826	0.308776
GZ0030	trans,trans-Muconic acid	Organic acids	GZ1336	3-O-Acetylpinobanksin	Flavonoids	-0.0979041	0.191038
GZ0030	trans,trans-Muconic acid	Organic acids	GZ1402	13-HOTrE(r)	Lipids	-0.180272	0.0154511
GZ0030	trans,trans-Muconic acid	Organic acids	GZ1406	13-HPODE	Lipids	-0.200406	0.00698798
GZ0030	trans,trans-Muconic acid	Organic acids	GZ1415	13-HpOTrE(r)	Lipids	-0.243557	0.000985451
GZ0030	trans,trans-Muconic acid	Organic acids	GZ1495	LysoPE 16:0 (2n isomer)	Lipids	0.102194	0.172222
GZ0030	trans,trans-Muconic acid	Organic acids	GZ1520	LysoPE 18:1 (2n isomer)	Lipids	-0.0514175	0.493037
GZ0030	trans,trans-Muconic acid	Organic acids	GZ1557	Lauric acid (C12:0)	Lipids	-0.0231731	0.757492
GZ0030	trans,trans-Muconic acid	Organic acids	GZ1563	FFA 12:0 (Lauric acid)	Lipids	-0.0481428	0.521019
GZ0030	trans,trans-Muconic acid	Organic acids	GZ1577	12,13-EODE	Lipids	-0.0416686	0.578628
GZ0030	trans,trans-Muconic acid	Organic acids	GZ1636	α-Linolenic acid	Lipids	-0.336241	3.93486e-06
GZ0030	trans,trans-Muconic acid	Organic acids	GZ1676	Campesterol	Others	0.221609	0.00279205
GZ0030	trans,trans-Muconic acid	Organic acids	GZ1709	Acylcarnitine 4:0	Lipids	-0.184368	0.0132269
GZ0030	trans,trans-Muconic acid	Organic acids	GZ1731	Acylcarnitine 2:0	Lipids	-0.222647	0.00266355
GZ0030	trans,trans-Muconic acid	Organic acids	GZ1732	Histidinol	Others	-0.139956	0.0609506
GZ0030	trans,trans-Muconic acid	Organic acids	GZ1736	N-Acetylputrescine	Alkaloids	-0.217493	0.0033588
GZ0030	trans,trans-Muconic acid	Organic acids	GZ1737	L(+)-Ornithine	Amino acids and derivatives	0.192807	0.00951044
GZ0030	trans,trans-Muconic acid	Organic acids	GZ1767	Choline	Others	-0.148742	0.0462849
GZ0030	trans,trans-Muconic acid	Organic acids	GZ1774	Trigonelline	Alkaloids	-0.0172651	0.818061
GZ0030	trans,trans-Muconic acid	Organic acids	GZ1778	L-Proline	Amino acids and derivatives	0.233605	0.00159896
GZ0030	trans,trans-Muconic acid	Organic acids	GZ1783	4-Guanidinobutyric acid	Organic acids	-0.101114	0.176824
GZ0030	trans,trans-Muconic acid	Organic acids	GZ1786	Adenosine 3'-monophosphate	Nucleotide and derivatives	-0.0471269	0.529861
GZ0030	trans,trans-Muconic acid	Organic acids	GZ1788	S-(5'-Adenosyl)-L-methionine	Amino acids and derivatives	-0.0482612	0.519993
GZ0030	trans,trans-Muconic acid	Organic acids	GZ1790	5-Aminolevulinate	Organic acids	-0.00262582	0.972093
GZ0030	trans,trans-Muconic acid	Organic acids	GZ1796	L-(+)-Lysine	Amino acids and derivatives	0.212368	0.00420854
GZ0030	trans,trans-Muconic acid	Organic acids	GZ1797	L-Homoserine	Amino acids and derivatives	0.212616	0.00416337
GZ0030	trans,trans-Muconic acid	Organic acids	GZ1800	2-Hydroxy-6-aminopurine	Nucleotide and derivatives	0.00446059	0.952611
GZ0030	trans,trans-Muconic acid	Organic acids	GZ1820	2-Picolinic acid	Organic acids	0.0629155	0.401441
GZ0030	trans,trans-Muconic acid	Organic acids	GZ1830	Guanosine 5'-monophosphate	Nucleotide and derivatives	-0.1319	0.0775611
GZ0030	trans,trans-Muconic acid	Organic acids	GZ1831	Adenosine 5''-Diphosphate	Nucleotide and derivatives	0.175991	0.0181184
GZ0030	trans,trans-Muconic acid	Organic acids	GZ1834	Inosine 5'-monophosphate	Nucleotide and derivatives	-0.00704844	0.925183
GZ0030	trans,trans-Muconic acid	Organic acids	GZ1839	Nicotinic acid adenine dinucleotide	Nucleotide and derivatives	0.0952643	0.203339
GZ0030	trans,trans-Muconic acid	Organic acids	GZ1843	Guanine	Nucleotide and derivatives	0.00111947	0.9881
GZ0030	trans,trans-Muconic acid	Organic acids	GZ1849	5-Methylcytosine	Nucleotide and derivatives	0.00434156	0.953874
GZ0030	trans,trans-Muconic acid	Organic acids	GZ1853	Adenine	Nucleotide and derivatives	0.227803	0.00210118
GZ0030	trans,trans-Muconic acid	Organic acids	GZ1857	Xanthine	Nucleotide and derivatives	0.0654197	0.382926
GZ0030	trans,trans-Muconic acid	Organic acids	GZ1863	Uracil	Nucleotide and derivatives	-0.0162989	0.828081
GZ0030	trans,trans-Muconic acid	Organic acids	GZ1868	D(-)-Threose	Others	0.106129	0.156201
GZ0030	trans,trans-Muconic acid	Organic acids	GZ1870	L-Tyramine	Amino acids and derivatives	0.243873	0.000970111
GZ0030	trans,trans-Muconic acid	Organic acids	GZ1871	Hydroxyphenethylamine	Others	0.192264	0.00971847
GZ0030	trans,trans-Muconic acid	Organic acids	GZ1897	S-(5'-Adenosy)-L-homocysteine	Amino acids and derivatives	0.0885635	0.237106
GZ0030	trans,trans-Muconic acid	Organic acids	GZ1907	Allopurinol	Others	0.0451597	0.547196
GZ0030	trans,trans-Muconic acid	Organic acids	GZ1924	Niacinamide	Others	0.150673	0.0434932
GZ0030	trans,trans-Muconic acid	Organic acids	GZ1939	4-Pyridoxic acid O-hexoside	Others	0.0145017	0.846791
GZ0030	trans,trans-Muconic acid	Organic acids	GZ1963	Kinetin 9-riboside	Others	0.245403	0.000898863
GZ0030	trans,trans-Muconic acid	Organic acids	GZ1969	serotonin	Others	0.0867185	0.247057
GZ0030	trans,trans-Muconic acid	Organic acids	GZ1993	N-hexosyl-p-coumaroyl putrescine	Alkaloids	0.093195	0.213374
GZ0030	trans,trans-Muconic acid	Organic acids	GZ2009	Aminopurine	Others	-0.142075	0.0571028
GZ0030	trans,trans-Muconic acid	Organic acids	GZ2028	6-Methylmercaptopurine	Nucleotide and derivatives	0.122458	0.101491
GZ0030	trans,trans-Muconic acid	Organic acids	GZ2045	Adenosine O-ribose	Nucleotide and derivatives	0.0241551	0.747556
GZ0030	trans,trans-Muconic acid	Organic acids	GZ2056	N-(4'-O-glycosyl)-p-coumaroyl agmatine	Alkaloids	-0.170608	0.0220318
GZ0030	trans,trans-Muconic acid	Organic acids	GZ2078	N-(4'-O-glycosyl)-feruloyl agmatine	Alkaloids	-0.0345715	0.644991
GZ0030	trans,trans-Muconic acid	Organic acids	GZ2084	trans-zeatin N-glucoside	Others	0.00766765	0.918632
GZ0030	trans,trans-Muconic acid	Organic acids	GZ2085	D-Pantothenic acid	Others	0.378453	1.62094e-07
GZ0030	trans,trans-Muconic acid	Organic acids	GZ2088	N'-p-Coumaroyl putrescine	Alkaloids	0.0268103	0.7209
GZ0030	trans,trans-Muconic acid	Organic acids	GZ2099	Phenethylamine	Others	0.226784	0.00220287
GZ0030	trans,trans-Muconic acid	Organic acids	GZ2106	sinapoylGallic acid	Phenolic acids	-0.188624	0.011218
GZ0030	trans,trans-Muconic acid	Organic acids	GZ2125	10-Formyl-THF	Others	-0.0960579	0.199583
GZ0030	trans,trans-Muconic acid	Organic acids	GZ2147	Methoxyindoleacetic acid	Others	0.240095	0.00116879
GZ0030	trans,trans-Muconic acid	Organic acids	GZ2148	N'-Feruloyl putrescine	Alkaloids	0.308385	2.53452e-05
GZ0030	trans,trans-Muconic acid	Organic acids	GZ2163	O-Feruloyl coumarin	Lignans and Coumarins	-0.0631692	0.399541
GZ0030	trans,trans-Muconic acid	Organic acids	GZ2192	Cyanidin 3-O-glucoside (Kuromanin)	Anthocyanins	-0.277742	0.000160083
GZ0030	trans,trans-Muconic acid	Organic acids	GZ2194	N-p-Coumaroyl agmatine	Alkaloids	-0.179735	0.0157659
GZ0030	trans,trans-Muconic acid	Organic acids	GZ2204	4-Methyl-5-thiazoleethanol	Others	0.0393265	0.600176
GZ0030	trans,trans-Muconic acid	Organic acids	GZ2205	N-Acetyl-L-tyrosine	Amino acids and derivatives	0.0967051	0.196556
GZ0030	trans,trans-Muconic acid	Organic acids	GZ2233	N-Feruloyl agmatine	Alkaloids	-0.00824711	0.912506
GZ0030	trans,trans-Muconic acid	Organic acids	GZ2259	N-Feruloyl spermidine	Alkaloids	0.066869	0.372452
GZ0030	trans,trans-Muconic acid	Organic acids	GZ2264	6-C-hexosyl-luteolin O-hexoside	Flavonoids	-0.0309376	0.680136
GZ0030	trans,trans-Muconic acid	Organic acids	GZ2277	Quercetin-5-O-malonylhexosyl-hexoside	Flavonoids	-0.0894002	0.232688
GZ0030	trans,trans-Muconic acid	Organic acids	GZ2281	p-Aminobenzoate	Phenolic acids	-0.0592512	0.429473
GZ0030	trans,trans-Muconic acid	Organic acids	GZ2284	Cyanidin 3-O-malonylhexoside	Anthocyanins	-0.0919064	0.219799
GZ0030	trans,trans-Muconic acid	Organic acids	GZ2288	6-C-hexosyl chrysoeriol O-hexoside	Flavonoids	-0.0145141	0.846661
GZ0030	trans,trans-Muconic acid	Organic acids	GZ2292	3-O-Feruloyl quinic acid	Phenolic acids	-0.039435	0.59917
GZ0030	trans,trans-Muconic acid	Organic acids	GZ2295	Ferulic acid O-caffeoyl-O-hexoside	Phenolic acids	-0.105721	0.157812
GZ0030	trans,trans-Muconic acid	Organic acids	GZ2305	(+)-Gallocatechin -hexoside	Phenolic acids	0.0525487	0.483561
GZ0030	trans,trans-Muconic acid	Organic acids	GZ2331	Apigenin-Di-C,C-hexoside	Flavonoids	0.128524	0.0855323
GZ0030	trans,trans-Muconic acid	Organic acids	GZ2342	N-Phenylacetylglycine	Amino acids and derivatives	0.130826	0.0800295
GZ0030	trans,trans-Muconic acid	Organic acids	GZ2348	C-hexosyl-luteolin C-pentoside	Flavonoids	0.0953158	0.203094
GZ0030	trans,trans-Muconic acid	Organic acids	GZ2351	8-C-hexosyl chrysoeriol O-hexoside	Flavonoids	-0.0617777	0.410026
GZ0030	trans,trans-Muconic acid	Organic acids	GZ2358	C-hexosyl-chrysoeriol O-hexoside	Flavonoids	-0.0640917	0.392679
GZ0030	trans,trans-Muconic acid	Organic acids	GZ2362	6-C-hexoside-luteolin O-hexoside	Flavonoids	-0.173937	0.019534
GZ0030	trans,trans-Muconic acid	Organic acids	GZ2366	Cyanidin O-malonyl-malonylhexoside	Anthocyanins	-0.0686472	0.359843
GZ0030	trans,trans-Muconic acid	Organic acids	GZ2372	Myricetin 3-O-galactoside	Flavonoids	-0.110042	0.141411
GZ0030	trans,trans-Muconic acid	Organic acids	GZ2373	luteolin O-hexoside-feruloylpentoside	Flavonoids	-0.0758636	0.311449
GZ0030	trans,trans-Muconic acid	Organic acids	GZ2406	Luteolin 3',7-di-O-glucoside	Flavonoids	0.00410533	0.956381
GZ0030	trans,trans-Muconic acid	Organic acids	GZ2408	1-O-Feruloyl quinic acid	Phenolic acids	-0.00079595	0.991539
GZ0030	trans,trans-Muconic acid	Organic acids	GZ2421	Luteolin O-hexosyl-O-pentoside	Flavonoids	-0.232726	0.00166727
GZ0030	trans,trans-Muconic acid	Organic acids	GZ2422	Feruloyl syringic acid	Phenolic acids	-0.138688	0.0633513
GZ0030	trans,trans-Muconic acid	Organic acids	GZ2423	Pelargonidin 3-O-malonyl-malonylhexoside	Anthocyanins	-0.0725153	0.333349
GZ0030	trans,trans-Muconic acid	Organic acids	GZ2424	Tricin 7-O-hexosyl-O-hexoside	Flavonoids	0.159426	0.0325393
GZ0030	trans,trans-Muconic acid	Organic acids	GZ2432	Eriodictyol C-hexoside	Flavonoids	-0.00365532	0.961159
GZ0030	trans,trans-Muconic acid	Organic acids	GZ2434	luteolin-C-hexoside	Flavonoids	-0.103193	0.168043
GZ0030	trans,trans-Muconic acid	Organic acids	GZ2439	naringenin-C-hexoside-O-hexoside	Flavonoids	0.141087	0.0588704
GZ0030	trans,trans-Muconic acid	Organic acids	GZ2471	Nicotinic Acid Methyl Ester (Methyl Nicotinate)	Others	-0.256068	0.000521218
GZ0030	trans,trans-Muconic acid	Organic acids	GZ2479	Isovitexin	Flavonoids	0.0230329	0.758915
GZ0030	trans,trans-Muconic acid	Organic acids	GZ2483	Hesperetin-C-hexosyl-O-Pentoside	Flavonoids	-0.0422632	0.573216
GZ0030	trans,trans-Muconic acid	Organic acids	GZ2484	Chrysoeriol O-hexosyl-O-pentoside	Flavonoids	-0.0985571	0.188081
GZ0030	trans,trans-Muconic acid	Organic acids	GZ2489	Tricin 4'-O-(β-guaiacylglyceryl) ether 5-O-hexosyl-O-hexoside	Flavonoids	0.165089	0.0267814
GZ0030	trans,trans-Muconic acid	Organic acids	GZ2490	Tricin 4'-O-(β-guaiacylglyceryl) ether 5-O-hexoside	Flavonoids	0.13662	0.0674358
GZ0030	trans,trans-Muconic acid	Organic acids	GZ2496	Chrysoeriol C-hexosyl-O-rhamnoside	Flavonoids	-0.0531846	0.478276
GZ0030	trans,trans-Muconic acid	Organic acids	GZ2498	chrysoeriol-O-hexoside-malonyl-hexoside	Flavonoids	0.14218	0.0569173
GZ0030	trans,trans-Muconic acid	Organic acids	GZ2513	Quercetin 3-O-glucoside (Isotrifoliin)	Flavonoids	-0.0360661	0.630756
GZ0030	trans,trans-Muconic acid	Organic acids	GZ2517	O-Feruloyl 4-hydroxylcoumarin	Lignans and Coumarins	0.0988165	0.186916
GZ0030	trans,trans-Muconic acid	Organic acids	GZ2519	Kaempferol 3-O-glucoside (Astragalin)	Flavonoids	0.0161793	0.829323
GZ0030	trans,trans-Muconic acid	Organic acids	GZ2523	Isorhamnetin 5-O-hexoside	Flavonoids	0.289542	8.06927e-05
GZ0030	trans,trans-Muconic acid	Organic acids	GZ2525	apigenin-C-rutinoside	Flavonoids	-0.111757	0.135275
GZ0030	trans,trans-Muconic acid	Organic acids	GZ2536	Chrysoeriol 8-C-hexoside	Flavonoids	-0.029438	0.694847
GZ0030	trans,trans-Muconic acid	Organic acids	GZ2539	Apigenin O-hexosyl-O-pentoside	Flavonoids	0.176856	0.0175489
GZ0030	trans,trans-Muconic acid	Organic acids	GZ2541	Naringenin-hexoside	Flavonoids	-0.181499	0.0147528
GZ0030	trans,trans-Muconic acid	Organic acids	GZ2565	3',4',5'-Dihydrotricetin O-hexosyl-O-hexoside	Flavonoids	-0.0840308	0.262065
GZ0030	trans,trans-Muconic acid	Organic acids	GZ2580	3-Hydroxy-4-methoxycinnamic acid	Phenolic acids	-0.097743	0.191773
GZ0030	trans,trans-Muconic acid	Organic acids	GZ2581	Kaempferol-O-Pentoside-O-hexoside	Flavonoids	0.0666951	0.373699
GZ0030	trans,trans-Muconic acid	Organic acids	GZ2588	Luteolin-O-(O-malonyl)-β-D-glucoside	Flavonoids	-0.0123079	0.869744
GZ0030	trans,trans-Muconic acid	Organic acids	GZ2589	chrysoeriol-O-hexoside-C-hexoside-feruloyl	Flavonoids	0.153399	0.0397916
GZ0030	trans,trans-Muconic acid	Organic acids	GZ2593	Syringetin 7-O-hexoside	Flavonoids	0.320669	1.14021e-05
GZ0030	trans,trans-Muconic acid	Organic acids	GZ2594	Kaempferide	Flavonoids	-0.157616	0.0345894
GZ0030	trans,trans-Muconic acid	Organic acids	GZ2599	Diosmetin-O-rutin	Flavonoids	-0.0190158	0.799983
GZ0030	trans,trans-Muconic acid	Organic acids	GZ2603	Isorhamnetin O-hexoside	Flavonoids	0.12606	0.0917522
GZ0030	trans,trans-Muconic acid	Organic acids	GZ2604	Tricin di-O-hexoside	Flavonoids	0.120725	0.106457
GZ0030	trans,trans-Muconic acid	Organic acids	GZ2610	L-Glutaminyl-L-valyl-L-valyl-L-cysteine	Amino acids and derivatives	0.0148996	0.84264
GZ0030	trans,trans-Muconic acid	Organic acids	GZ2627	Hydroxymyricetin	Flavonoids	0.101592	0.174775
GZ0030	trans,trans-Muconic acid	Organic acids	GZ2639	Hesperetin-O-glucoside	Flavonoids	-0.155239	0.037446
GZ0030	trans,trans-Muconic acid	Organic acids	GZ2649	C-hexosyl-apigenin O-pentoside	Flavonoids	-0.0267197	0.721804
GZ0030	trans,trans-Muconic acid	Organic acids	GZ2653	Tricin -O-(syringyl alcohol) ether 5-O-hexoside	Flavonoids	0.32773	7.08955e-06
GZ0030	trans,trans-Muconic acid	Organic acids	GZ2655	8-Methyl-2-oxo-4-phenyl-2H-chromen-7-yl 4-(hexyloxy)benzoate	Phenolic acids	0.0107228	0.886398
GZ0030	trans,trans-Muconic acid	Organic acids	GZ2657	Tricin O-rhamnosyl-O-malonylhexoside	Flavonoids	0.0719832	0.336917
GZ0030	trans,trans-Muconic acid	Organic acids	GZ2664	Tricin 4'-O-(β-guaiacylglyceryl) ether-O-rutinoside	Flavonoids	0.0803046	0.283888
GZ0030	trans,trans-Muconic acid	Organic acids	GZ2666	Selgin O-hexosyl-O-hexoside	Flavonoids	0.23666	0.00138115
GZ0030	trans,trans-Muconic acid	Organic acids	GZ2667	Tricin 4'-O-(β-guaiacylglyceryl) ether 7-O-hexoside	Flavonoids	0.275708	0.000179597
GZ0030	trans,trans-Muconic acid	Organic acids	GZ2670	Eriodictyol O-malonylhexoside	Flavonoids	-0.0609001	0.416721
GZ0030	trans,trans-Muconic acid	Organic acids	GZ2674	Tricin O-feruloylhexoside O-hexoside	Flavonoids	0.133728	0.0735019
GZ0030	trans,trans-Muconic acid	Organic acids	GZ2678	Naringenin O-malonylhexoside	Flavonoids	0.151087	0.0429129
GZ0030	trans,trans-Muconic acid	Organic acids	GZ2690	Quercetin-3-O-(6''-O-malonyl)-glucoside	Flavonoids	0.163648	0.0281571
GZ0030	trans,trans-Muconic acid	Organic acids	GZ2692	Tricetin O-malonylhexoside	Flavonoids	-0.0939415	0.209714
GZ0030	trans,trans-Muconic acid	Organic acids	GZ2693	Tricin O-malonylhexoside	Flavonoids	0.191161	0.0101529
GZ0030	trans,trans-Muconic acid	Organic acids	GZ2694	Tricin 4'-O-(β-guaiacylglyceryl) ether O-hexoside	Flavonoids	0.285699	0.000101198
GZ0030	trans,trans-Muconic acid	Organic acids	GZ2697	FA 13:2	Lipids	0.136835	0.0669999
GZ0030	trans,trans-Muconic acid	Organic acids	GZ2720	Quercetin-O-(O-malonyl)-glucoside	Flavonoids	-0.166584	0.0254156
GZ0030	trans,trans-Muconic acid	Organic acids	GZ2730	luteolinC-hexosideO-rhamnoside-O-hexoside	Flavonoids	-0.0276309	0.712727
GZ0030	trans,trans-Muconic acid	Organic acids	GZ2736	Chrysoeriol C-hexoside	Flavonoids	0.303627	3.42118e-05
GZ0030	trans,trans-Muconic acid	Organic acids	GZ2748	N',N"-p-coumaroyl-feruloyl putrescine	Alkaloids	0.293351	6.42623e-05
GZ0030	trans,trans-Muconic acid	Organic acids	GZ2761	3’,4’,5’-Tricetin O-rutinoside	Flavonoids	0.0896413	0.231425
GZ0030	trans,trans-Muconic acid	Organic acids	GZ2770	Tricin O-sinapoylhexoside	Flavonoids	0.161985	0.0298194
GZ0030	trans,trans-Muconic acid	Organic acids	GZ2773	Chrysoeriol-O-hexosyl O-feruloyl-O-hexoside	Flavonoids	-0.259647	0.000431843
GZ0030	trans,trans-Muconic acid	Organic acids	GZ2800	Tricin O-vanilloylhexoside	Flavonoids	-0.010966	0.883839
GZ0030	trans,trans-Muconic acid	Organic acids	GZ2803	Chrysin 5-O-glucoside (Toringin)	Flavonoids	-0.0143834	0.848025
GZ0030	trans,trans-Muconic acid	Organic acids	GZ2808	chrysoeriol-C-hexoside-O-feruloyl-pentoside	Flavonoids	-0.0178984	0.81151
GZ0030	trans,trans-Muconic acid	Organic acids	GZ2812	chrysoeriol-C-hexoside-O-feruloyl-O-pentoside	Flavonoids	0.111582	0.135892
GZ0030	trans,trans-Muconic acid	Organic acids	GZ2860	Tricin-O-rutinoside	Flavonoids	0.30258	3.65221e-05
GZ0030	trans,trans-Muconic acid	Organic acids	GZ2867	Chrysin O-malonylhexoside	Flavonoids	0.190445	0.010444
GZ0030	trans,trans-Muconic acid	Organic acids	GZ2883	sinapoyl Ferulic acid	Organic acids	-0.104831	0.161357
GZ0030	trans,trans-Muconic acid	Organic acids	GZ2895	Tricin O-phenylformic acid	Flavonoids	0.358419	7.79904e-07
GZ0030	trans,trans-Muconic acid	Organic acids	GZ2910	Quercetin-C-hexoside	Flavonoids	-0.0469137	0.531727
GZ0030	trans,trans-Muconic acid	Organic acids	GZ2912	Kaempferol	Flavonoids	0.160043	0.031865
GZ0030	trans,trans-Muconic acid	Organic acids	GZ2919	Tricin-C-hexoside-p-hydroxybenzoyl-succinyl-rhamnoside	Flavonoids	0.0470684	0.530373
GZ0030	trans,trans-Muconic acid	Organic acids	GZ2925	Tricin 4'-O-syringyl alcohol	Flavonoids	0.303945	3.35391e-05
GZ0030	trans,trans-Muconic acid	Organic acids	GZ2954	Tricin -O-syringyl alcohol isomer	Flavonoids	0.294375	6.04135e-05
GZ0030	trans,trans-Muconic acid	Organic acids	GZ3013	6-MethylCoumarin	Lignans and Coumarins	0.176975	0.0174723
GZ0030	trans,trans-Muconic acid	Organic acids	GZ3060	Tricin 4'-O-syringic acid	Flavonoids	0.213769	0.00395898
GZ0030	trans,trans-Muconic acid	Organic acids	GZ3090	FA 11:3	Lipids	0.175341	0.0185565
GZ0030	trans,trans-Muconic acid	Organic acids	GZ3179	D-erythro-Dihydrosphingosine	Others	0.0867502	0.246884
GZ0030	trans,trans-Muconic acid	Organic acids	GZ3187	DGMG (18:1)	Lipids	0.0109948	0.883537
GZ0030	trans,trans-Muconic acid	Organic acids	GZ3191	DGMG (18:2) isomer2	Lipids	0.061227	0.41422
GZ0030	trans,trans-Muconic acid	Organic acids	GZ3192	MAG (18:3) isomer5	Lipids	0.0196951	0.792996
GZ0030	trans,trans-Muconic acid	Organic acids	GZ3197	Cholesterol	Others	-0.0324529	0.665391
GZ0030	trans,trans-Muconic acid	Organic acids	GZ3199	LysoPE 18:3	Lipids	0.113275	0.130018
GZ0030	trans,trans-Muconic acid	Organic acids	GZ3204	LysoPC 15:1	Lipids	0.245136	0.000910903
GZ0030	trans,trans-Muconic acid	Organic acids	GZ3209	LysoPC 18:3 (2n isomer)	Lipids	-0.0423276	0.572631
GZ0030	trans,trans-Muconic acid	Organic acids	GZ3211	LysoPC 16:0p	Lipids	0.151121	0.0428651
GZ0030	trans,trans-Muconic acid	Organic acids	GZ3213	LysoPC 14:0	Lipids	0.188818	0.0111331
GZ0030	trans,trans-Muconic acid	Organic acids	GZ3241	LysoPC 16:1 (2n isomer)	Lipids	-0.0298487	0.690806
GZ0030	trans,trans-Muconic acid	Organic acids	GZ3259	LysoPC 16:1	Lipids	0.00595218	0.936793
GZ0030	trans,trans-Muconic acid	Organic acids	GZ3260	Glycidyl oleate	Lipids	-0.106354	0.155322
GZ0030	trans,trans-Muconic acid	Organic acids	GZ3267	lysoPE 20:5 (sn-2)	Lipids	0.0130023	0.862465
GZ0030	trans,trans-Muconic acid	Organic acids	GZ3268	LysoPE 18:1	Lipids	0.057936	0.439803
GZ0030	trans,trans-Muconic acid	Organic acids	GZ3269	lysoPE 18:2 (sn-1)	Lipids	0.0721358	0.335892
GZ0030	trans,trans-Muconic acid	Organic acids	GZ3279	LysoPC 18:2 (2n isomer)	Lipids	0.00688726	0.926889
GZ0030	trans,trans-Muconic acid	Organic acids	GZ3286	lysoPC 18:2 (sn-2)	Lipids	-0.037909	0.613389
GZ0030	trans,trans-Muconic acid	Organic acids	GZ3290	LysoPC 15:0	Lipids	0.230276	0.0018718
GZ0030	trans,trans-Muconic acid	Organic acids	GZ3293	DGMG (18:2) isomer3	Lipids	0.00878532	0.906822
GZ0030	trans,trans-Muconic acid	Organic acids	GZ3301	4-Hydroxy-3,5-diisopropylbenzaldehyde	Phenolic acids	0.0100274	0.893721
GZ0030	trans,trans-Muconic acid	Organic acids	GZ3304	LysoPE 18:2 (2n isomer)	Lipids	-0.00773413	0.917929
GZ0030	trans,trans-Muconic acid	Organic acids	GZ3305	LPE 18:2	Lipids	0.0819006	0.274396
GZ0030	trans,trans-Muconic acid	Organic acids	GZ3307	lysoPC 17:1 (sn-1)	Lipids	-0.0858798	0.251675
GZ0030	trans,trans-Muconic acid	Organic acids	GZ3309	LysoPC 18:2	Lipids	-0.0479377	0.522798
GZ0030	trans,trans-Muconic acid	Organic acids	GZ3319	MAG (18:3) isomer2	Lipids	0.0766555	0.306411
GZ0030	trans,trans-Muconic acid	Organic acids	GZ3326	lysoPE 16:0 (sn-2)	Lipids	-0.0215822	0.773674
GZ0030	trans,trans-Muconic acid	Organic acids	GZ3329	LysoPC 14:1	Lipids	0.132689	0.075788
GZ0030	trans,trans-Muconic acid	Organic acids	GZ3349	lysoPC 18:0p	Lipids	0.0634627	0.39735
GZ0030	trans,trans-Muconic acid	Organic acids	GZ3365	LysoPE 16:0	Lipids	0.160239	0.0316535
GZ0030	trans,trans-Muconic acid	Organic acids	GZ3379	LysoPC 18:3	Lipids	0.104132	0.164184
GZ0030	trans,trans-Muconic acid	Organic acids	GZ3380	LysoPC 16:0 (2n isomer)	Lipids	0.187508	0.0117168
GZ0030	trans,trans-Muconic acid	Organic acids	GZ3399	LysoPC 18:1 (2n isomer)	Lipids	-0.0569264	0.447827
GZ0030	trans,trans-Muconic acid	Organic acids	GZ3400	LysoPC 18:0 (2n isomer)	Lipids	-0.0433559	0.563332
GZ0030	trans,trans-Muconic acid	Organic acids	GZ3409	Punicic acid	Lipids	-0.0660699	0.378205
GZ0030	trans,trans-Muconic acid	Organic acids	GZ3410	FA 18:3	Lipids	-0.141661	0.0578391
GZ0030	trans,trans-Muconic acid	Organic acids	GZ3415	LysoPE 18:0 (2n isomer)	Lipids	0.0206028	0.783686
GZ0030	trans,trans-Muconic acid	Organic acids	GZ3430	LysoPC 18:1	Lipids	-0.0580065	0.439245
GZ0030	trans,trans-Muconic acid	Organic acids	GZ3431	LysoPC 20:4	Lipids	-0.0404575	0.589726
GZ0030	trans,trans-Muconic acid	Organic acids	GZ3445	FA 18:4	Lipids	-0.00360318	0.961712
GZ0030	trans,trans-Muconic acid	Organic acids	GZ3455	9-Hydroxy-(10E,12Z,15Z)-octadecatrienoic acid	Lipids	-0.0616928	0.410671
GZ0030	trans,trans-Muconic acid	Organic acids	GZ3483	FA 18:5	Lipids	0.106536	0.154614
GZ0030	trans,trans-Muconic acid	Organic acids	GZ3497	Phthalic anhydride	Others	0.121088	0.105403
GZ0030	trans,trans-Muconic acid	Organic acids	GZ3507	LysoPC 18:0	Lipids	-0.0707316	0.345407
GZ0030	trans,trans-Muconic acid	Organic acids	GZ3509	Octadeca-11E,13E,15Z-trienoic acid	Lipids	0.0777671	0.299429
GZ0030	trans,trans-Muconic acid	Organic acids	GZ3529	MG 18:4	Lipids	-0.0556206	0.458327
GZ0030	trans,trans-Muconic acid	Organic acids	GZ3547	MG 18:3	Lipids	0.0010203	0.989154
GZ0030	trans,trans-Muconic acid	Organic acids	GZ3548	MAG (18:3) isomer4	Lipids	0.0585163	0.435227
GZ0030	trans,trans-Muconic acid	Organic acids	GZ3549	lysoPE 20:1 (sn-2)	Lipids	-0.213527	0.00400117
GZ0030	trans,trans-Muconic acid	Organic acids	GZ3563	Taurocholic acid	Organic acids	0.207973	0.00508632
GZ0030	trans,trans-Muconic acid	Organic acids	GZ3587	FA 18:2	Lipids	-0.0256342	0.732668
GZ0030	trans,trans-Muconic acid	Organic acids	GZ3602	MG 18:2	Lipids	0.095473	0.202346
GZ0030	trans,trans-Muconic acid	Organic acids	GZ3636	Menaquinone (K2)	Others	-0.233873	0.00157869
GZ0031	3-N-Methyl-L-histidine	Amino acids and derivatives	GZ0030	trans,trans-Muconic acid	Organic acids	0.040988	0.584853
GZ0031	3-N-Methyl-L-histidine	Amino acids and derivatives	GZ0031	3-N-Methyl-L-histidine	Amino acids and derivatives	1	0
GZ0031	3-N-Methyl-L-histidine	Amino acids and derivatives	GZ0042	L-(+)-Arginine	Amino acids and derivatives	0.146583	0.0495832
GZ0031	3-N-Methyl-L-histidine	Amino acids and derivatives	GZ0046	L-Histidine	Amino acids and derivatives	0.335922	4.02374e-06
GZ0031	3-N-Methyl-L-histidine	Amino acids and derivatives	GZ0048	L-Aspartic acid	Amino acids and derivatives	-0.178182	0.0167072
GZ0031	3-N-Methyl-L-histidine	Amino acids and derivatives	GZ0056	L-Glutamic acid	Amino acids and derivatives	0.113443	0.129446
GZ0031	3-N-Methyl-L-histidine	Amino acids and derivatives	GZ0060	L-Asparagine	Amino acids and derivatives	0.0802801	0.284036
GZ0031	3-N-Methyl-L-histidine	Amino acids and derivatives	GZ0062	L-Glutamine	Amino acids and derivatives	-0.0905127	0.226902
GZ0031	3-N-Methyl-L-histidine	Amino acids and derivatives	GZ0064	L-Serine	Amino acids and derivatives	0.0710035	0.343551
GZ0031	3-N-Methyl-L-histidine	Amino acids and derivatives	GZ0070	L-Cysteine	Amino acids and derivatives	-0.147727	0.0478127
GZ0031	3-N-Methyl-L-histidine	Amino acids and derivatives	GZ0071	D-Sorbitol	Others	0.325554	8.21786e-06
GZ0031	3-N-Methyl-L-histidine	Amino acids and derivatives	GZ0073	L-Citrulline	Amino acids and derivatives	-0.180682	0.015215
GZ0031	3-N-Methyl-L-histidine	Amino acids and derivatives	GZ0082	L-Threonine	Amino acids and derivatives	0.0368443	0.623397
GZ0031	3-N-Methyl-L-histidine	Amino acids and derivatives	GZ0086	D(+)-Melezitose	Others	0.242531	0.00103681
GZ0031	3-N-Methyl-L-histidine	Amino acids and derivatives	GZ0088	Glucose	Others	0.231967	0.00172829
GZ0031	3-N-Methyl-L-histidine	Amino acids and derivatives	GZ0095	Anthranilate O-hexosyl-O-hexoside	Phenolic acids	0.0614555	0.412477
GZ0031	3-N-Methyl-L-histidine	Amino acids and derivatives	GZ0096	D-(+)-Sucrose	Others	0.128641	0.0852437
GZ0031	3-N-Methyl-L-histidine	Amino acids and derivatives	GZ0097	Galactinol	Nucleotide and derivatives	0.14635	0.0499511
GZ0031	3-N-Methyl-L-histidine	Amino acids and derivatives	GZ0118	Citric acid	Organic acids	-0.00527973	0.943921
GZ0031	3-N-Methyl-L-histidine	Amino acids and derivatives	GZ0128	Creatine	Organic acids	-0.151461	0.0423943
GZ0031	3-N-Methyl-L-histidine	Amino acids and derivatives	GZ0129	D-Xylonic acid	Organic acids	0.26117	0.000398282
GZ0031	3-N-Methyl-L-histidine	Amino acids and derivatives	GZ0134	L(-)-Malic acid	Organic acids	0.22524	0.00236556
GZ0031	3-N-Methyl-L-histidine	Amino acids and derivatives	GZ0138	3-Hydroxybutyrate	Organic acids	0.00901458	0.904401
GZ0031	3-N-Methyl-L-histidine	Amino acids and derivatives	GZ0140	Pyruvic acid	Organic acids	-0.0795215	0.288625
GZ0031	3-N-Methyl-L-histidine	Amino acids and derivatives	GZ0144	Uridine 5'-diphospho-D-glucose	Nucleotide and derivatives	0.0683584	0.361873
GZ0031	3-N-Methyl-L-histidine	Amino acids and derivatives	GZ0158	Deoxyribose 5-phosphate	Nucleotide and derivatives	0.263032	0.00036056
GZ0031	3-N-Methyl-L-histidine	Amino acids and derivatives	GZ0160	Quinic acid	Phenolic acids	-0.151029	0.0429928
GZ0031	3-N-Methyl-L-histidine	Amino acids and derivatives	GZ0167	NADP	Others	-0.195605	0.00850066
GZ0031	3-N-Methyl-L-histidine	Amino acids and derivatives	GZ0169	Glutathione reduced form	Amino acids and derivatives	0.125556	0.0930699
GZ0031	3-N-Methyl-L-histidine	Amino acids and derivatives	GZ0173	Adenosine 5'-monophosphate	Nucleotide and derivatives	-0.0957221	0.201166
GZ0031	3-N-Methyl-L-histidine	Amino acids and derivatives	GZ0181	3-Hydroxypropanoic acid	Organic acids	0.0907135	0.225869
GZ0031	3-N-Methyl-L-histidine	Amino acids and derivatives	GZ0187	Glutathione oxidized	Amino acids and derivatives	0.0745515	0.319916
GZ0031	3-N-Methyl-L-histidine	Amino acids and derivatives	GZ0197	Uridine 5'-monophosphate	Nucleotide and derivatives	-0.100086	0.181288
GZ0031	3-N-Methyl-L-histidine	Amino acids and derivatives	GZ0200	L-(-)-Tyrosine	Amino acids and derivatives	0.260489	0.00041297
GZ0031	3-N-Methyl-L-histidine	Amino acids and derivatives	GZ0215	L-Leucine	Amino acids and derivatives	0.231526	0.00176471
GZ0031	3-N-Methyl-L-histidine	Amino acids and derivatives	GZ0216	Aminomalonic acid	Organic acids	-0.0792677	0.290172
GZ0031	3-N-Methyl-L-histidine	Amino acids and derivatives	GZ0217	Succinic acid	Organic acids	-0.127891	0.0870968
GZ0031	3-N-Methyl-L-histidine	Amino acids and derivatives	GZ0238	3-(6-Hydroxy-3,4-dioxo-1,5-cyclohexadien-1-yl)-L-alanine	Amino acids and derivatives	0.143855	0.054029
GZ0031	3-N-Methyl-L-histidine	Amino acids and derivatives	GZ0243	Hypoxanthine-9-β-D-arabinofuranoside	Nucleotide and derivatives	-0.195663	0.00848102
GZ0031	3-N-Methyl-L-histidine	Amino acids and derivatives	GZ0250	Guanosine	Nucleotide and derivatives	-0.0943676	0.207645
GZ0031	3-N-Methyl-L-histidine	Amino acids and derivatives	GZ0257	5-Hydroxy-L-tryptophan	Amino acids and derivatives	0.28627	9.78713e-05
GZ0031	3-N-Methyl-L-histidine	Amino acids and derivatives	GZ0260	Diethyl phosphate	Organic acids	0.0194367	0.795652
GZ0031	3-N-Methyl-L-histidine	Amino acids and derivatives	GZ0267	7-Methylxanthine	Nucleotide and derivatives	0.178	0.0168208
GZ0031	3-N-Methyl-L-histidine	Amino acids and derivatives	GZ0270	4-Pyridoxic acid	Others	-0.0570068	0.447185
GZ0031	3-N-Methyl-L-histidine	Amino acids and derivatives	GZ0276	Gallic acid	Phenolic acids	0.0345552	0.645147
GZ0031	3-N-Methyl-L-histidine	Amino acids and derivatives	GZ0278	Kynurenic acid O-hexside	Organic acids	0.371896	2.74256e-07
GZ0031	3-N-Methyl-L-histidine	Amino acids and derivatives	GZ0284	Xanthosine	Nucleotide and derivatives	-0.0358203	0.633088
GZ0031	3-N-Methyl-L-histidine	Amino acids and derivatives	GZ0296	2,5-dihydroxy benzoic acid O-hexside	Phenolic acids	0.389745	6.37524e-08
GZ0031	3-N-Methyl-L-histidine	Amino acids and derivatives	GZ0302	Cyclic AMP	Nucleotide and derivatives	-0.0408534	0.586087
GZ0031	3-N-Methyl-L-histidine	Amino acids and derivatives	GZ0307	Adenosine	Nucleotide and derivatives	-0.032404	0.665865
GZ0031	3-N-Methyl-L-histidine	Amino acids and derivatives	GZ0314	Homovanilloyl quinic acid	Phenolic acids	-0.168324	0.0239015
GZ0031	3-N-Methyl-L-histidine	Amino acids and derivatives	GZ0316	Salicylic acid O-glucoside	Others	-0.28491	0.000105973
GZ0031	3-N-Methyl-L-histidine	Amino acids and derivatives	GZ0329	L-Phenylalanine	Amino acids and derivatives	0.180631	0.0152437
GZ0031	3-N-Methyl-L-histidine	Amino acids and derivatives	GZ0353	3-Hydroxy-3-methyl butyric acid	Organic acids	0.0253396	0.735625
GZ0031	3-N-Methyl-L-histidine	Amino acids and derivatives	GZ0377	N6-Succinyl Adenosine	Nucleotide and derivatives	-0.0218399	0.771046
GZ0031	3-N-Methyl-L-histidine	Amino acids and derivatives	GZ0382	Homogentisic acid	Organic acids	0.175172	0.0186717
GZ0031	3-N-Methyl-L-histidine	Amino acids and derivatives	GZ0386	quinic acid-hexoside-hexoside	Organic acids	0.078125	0.297204
GZ0031	3-N-Methyl-L-histidine	Amino acids and derivatives	GZ0403	N-p-Coumaroyl hydroxyagmatine	Alkaloids	0.294345	6.05226e-05
GZ0031	3-N-Methyl-L-histidine	Amino acids and derivatives	GZ0407	Syringaldehyde O-glucoside	Others	0.32182	1.05608e-05
GZ0031	3-N-Methyl-L-histidine	Amino acids and derivatives	GZ0419	Syringic acid O-glucoside	Phenolic acids	0.112199	0.133728
GZ0031	3-N-Methyl-L-histidine	Amino acids and derivatives	GZ0438	Neochlorogenic acid (5-O-Caffeoylquinic acid)	Phenolic acids	-0.364289	4.97643e-07
GZ0031	3-N-Methyl-L-histidine	Amino acids and derivatives	GZ0439	L-Tryptophan	Amino acids and derivatives	0.237187	0.00134641
GZ0031	3-N-Methyl-L-histidine	Amino acids and derivatives	GZ0446	3-O-p-coumaroyl quinic acid O-hexoside	Phenolic acids	-0.175926	0.0181616
GZ0031	3-N-Methyl-L-histidine	Amino acids and derivatives	GZ0450	Protocatechuic acid	Phenolic acids	0.0253667	0.735353
GZ0031	3-N-Methyl-L-histidine	Amino acids and derivatives	GZ0457	Cyanidin O-syringic acid	Anthocyanins	-0.347877	1.70944e-06
GZ0031	3-N-Methyl-L-histidine	Amino acids and derivatives	GZ0460	Protocatechuic acid O-glucoside	Phenolic acids	0.584571	6.96836e-18
GZ0031	3-N-Methyl-L-histidine	Amino acids and derivatives	GZ0461	2-Methylglutaric acid	Organic acids	-0.0466881	0.533703
GZ0031	3-N-Methyl-L-histidine	Amino acids and derivatives	GZ0495	3,4-Dihydroxybenzeneacetic acid	Organic acids	-0.0659584	0.379012
GZ0031	3-N-Methyl-L-histidine	Amino acids and derivatives	GZ0505	Kynurenic acid	Organic acids	0.00372106	0.960461
GZ0031	3-N-Methyl-L-histidine	Amino acids and derivatives	GZ0511	5-O-p-coumaroyl shikimic acid O-hexoside	Phenolic acids	-0.370444	3.07655e-07
GZ0031	3-N-Methyl-L-histidine	Amino acids and derivatives	GZ0525	5-hydroxyhexanoic acid	Organic acids	-0.281101	0.000132129
GZ0031	3-N-Methyl-L-histidine	Amino acids and derivatives	GZ0526	Flavin adenine dinucleotide (FAD)	Nucleotide and derivatives	-0.0672221	0.369927
GZ0031	3-N-Methyl-L-histidine	Amino acids and derivatives	GZ0528	2-Isopropylmalate	Organic acids	-0.224412	0.00245731
GZ0031	3-N-Methyl-L-histidine	Amino acids and derivatives	GZ0532	Tricetin-O-diglucoside	Flavonoids	-0.0205925	0.783791
GZ0031	3-N-Methyl-L-histidine	Amino acids and derivatives	GZ0543	Chlorogenic acid (3-O-Caffeoylquinic acid)	Phenolic acids	-0.389147	6.70429e-08
GZ0031	3-N-Methyl-L-histidine	Amino acids and derivatives	GZ0548	1-O-p-Coumaroyl quinic acid	Phenolic acids	-0.298545	4.6867e-05
GZ0031	3-N-Methyl-L-histidine	Amino acids and derivatives	GZ0574	Terephthalic acid	Organic acids	0.133753	0.0734482
GZ0031	3-N-Methyl-L-histidine	Amino acids and derivatives	GZ0578	4-O-Caffeoyl quinic acid (criptochlorogenic acid)	Phenolic acids	0.0452414	0.54647
GZ0031	3-N-Methyl-L-histidine	Amino acids and derivatives	GZ0581	Pyrrole-2-carboxylic acid	Amino acids and derivatives	0.203373	0.0061777
GZ0031	3-N-Methyl-L-histidine	Amino acids and derivatives	GZ0593	Protocatechuic aldehyde	Phenolic acids	-0.198764	0.00747591
GZ0031	3-N-Methyl-L-histidine	Amino acids and derivatives	GZ0604	4-Hydroxybenzoic acid	Organic acids	0.117147	0.117315
GZ0031	3-N-Methyl-L-histidine	Amino acids and derivatives	GZ0609	Luteolin-C-pentosyl-C-hexoside	Flavonoids	-0.0123733	0.869059
GZ0031	3-N-Methyl-L-histidine	Amino acids and derivatives	GZ0611	Caffeic acid O-glucoside	Phenolic acids	-0.303944	3.35414e-05
GZ0031	3-N-Methyl-L-histidine	Amino acids and derivatives	GZ0619	Quercetin-C-hexoside-hexoside-glucuronic acid-hexoside	Flavonoids	0.477792	1.18236e-11
GZ0031	3-N-Methyl-L-histidine	Amino acids and derivatives	GZ0622	luteolin-C-pentoside-hexoside	Flavonoids	0.154192	0.0387661
GZ0031	3-N-Methyl-L-histidine	Amino acids and derivatives	GZ0627	1-O-beta-D-Glucopyranosyl sinapate	Phenolic acids	0.360863	6.47542e-07
GZ0031	3-N-Methyl-L-histidine	Amino acids and derivatives	GZ0633	Cyanidin O-diacetyl-hexoside-O-glyceric acid	Anthocyanins	-0.357496	8.36327e-07
GZ0031	3-N-Methyl-L-histidine	Amino acids and derivatives	GZ0639	5-O-p-Coumaroylquinic acid	Phenolic acids	-0.313543	1.82013e-05
GZ0031	3-N-Methyl-L-histidine	Amino acids and derivatives	GZ0646	Caffeic acid	Phenolic acids	-0.415649	6.53931e-09
GZ0031	3-N-Methyl-L-histidine	Amino acids and derivatives	GZ0660	Vanillic acid	Phenolic acids	-0.273956	0.00019816
GZ0031	3-N-Methyl-L-histidine	Amino acids and derivatives	GZ0673	Luteolin-C-hexoside-hexoside-feruloyl-hexoside	Flavonoids	-0.0228721	0.760546
GZ0031	3-N-Methyl-L-histidine	Amino acids and derivatives	GZ0674	luteolin-O-feruloylhexoside-C-hexoside-C-hexoside	Flavonoids	0.0279071	0.709985
GZ0031	3-N-Methyl-L-histidine	Amino acids and derivatives	GZ0681	Luteolin 6-C-hexoside-8-C-pentoside	Flavonoids	-0.154105	0.0388768
GZ0031	3-N-Methyl-L-histidine	Amino acids and derivatives	GZ0683	Syringic acid	Phenolic acids	-0.275048	0.000186396
GZ0031	3-N-Methyl-L-histidine	Amino acids and derivatives	GZ0689	Quercetin-C-pentoside-hexoside-feruloyl-hexoside	Flavonoids	0.385279	9.26032e-08
GZ0031	3-N-Methyl-L-histidine	Amino acids and derivatives	GZ0701	N-Acetyl-l-leucine	Amino acids and derivatives	-0.436	9.49469e-10
GZ0031	3-N-Methyl-L-histidine	Amino acids and derivatives	GZ0703	3-O-p-Coumaroyl quinic acid	Phenolic acids	-0.459093	9.05517e-11
GZ0031	3-N-Methyl-L-histidine	Amino acids and derivatives	GZ0710	Luteolin C-hexoside	Flavonoids	-0.0528432	0.48111
GZ0031	3-N-Methyl-L-histidine	Amino acids and derivatives	GZ0731	Vitexin 2''-O-beta-L-rhamnoside	Flavonoids	-0.123329	0.0990632
GZ0031	3-N-Methyl-L-histidine	Amino acids and derivatives	GZ0741	Quercetin-C-hexoside-hexoside-glyceryl-rhamnoside-rhamnoside	Flavonoids	0.128572	0.0854136
GZ0031	3-N-Methyl-L-histidine	Amino acids and derivatives	GZ0743	3-(2-Naphthyl)-D-alanine	Amino acids and derivatives	0.0450886	0.547828
GZ0031	3-N-Methyl-L-histidine	Amino acids and derivatives	GZ0746	4-Hydroxybenzaldehyde	Phenolic acids	-0.0984814	0.188422
GZ0031	3-N-Methyl-L-histidine	Amino acids and derivatives	GZ0747	apigenin-C-pentoside-hexoside-glucuronic acid-hexoside	Flavonoids	0.207697	0.00514662
GZ0031	3-N-Methyl-L-histidine	Amino acids and derivatives	GZ0755	Pentoside Caffeate	Organic acids	-0.0961955	0.198936
GZ0031	3-N-Methyl-L-histidine	Amino acids and derivatives	GZ0759	Apigenin-6-C-glucoside (Isovitexin)	Flavonoids	-0.141901	0.057412
GZ0031	3-N-Methyl-L-histidine	Amino acids and derivatives	GZ0761	Isohemiphloin	Alkaloids	-0.0956435	0.201538
GZ0031	3-N-Methyl-L-histidine	Amino acids and derivatives	GZ0762	Chrysoeriol-C-pentosyl-C-hexoside	Flavonoids	0.230648	0.00183934
GZ0031	3-N-Methyl-L-histidine	Amino acids and derivatives	GZ0784	Quercetin 3-O-galactoside (Hyperin)	Flavonoids	-0.211944	0.00428696
GZ0031	3-N-Methyl-L-histidine	Amino acids and derivatives	GZ0785	Hexanoyl glycine	Amino acids and derivatives	0.0985142	0.188274
GZ0031	3-N-Methyl-L-histidine	Amino acids and derivatives	GZ0789	p-Coumaric acid	Phenolic acids	-0.100683	0.178684
GZ0031	3-N-Methyl-L-histidine	Amino acids and derivatives	GZ0790	Acetyl tryptophan	Amino acids and derivatives	-0.328975	6.51146e-06
GZ0031	3-N-Methyl-L-histidine	Amino acids and derivatives	GZ0794	Kaempferol 3-O-galactoside (Trifolin)	Flavonoids	0.120953	0.105793
GZ0031	3-N-Methyl-L-histidine	Amino acids and derivatives	GZ0796	2-(Formylamino)benzoic acid	Organic acids	-0.133523	0.0739499
GZ0031	3-N-Methyl-L-histidine	Amino acids and derivatives	GZ0801	Coniferyl alcohol	Phenolic acids	0.159461	0.032501
GZ0031	3-N-Methyl-L-histidine	Amino acids and derivatives	GZ0804	Chrysoeriol-O-feruloyl-malonyl-C-hexoside-pentoside	Flavonoids	0.0395118	0.598459
GZ0031	3-N-Methyl-L-histidine	Amino acids and derivatives	GZ0820	2-Methoxybenzoic acid	Phenolic acids	0.24144	0.00109415
GZ0031	3-N-Methyl-L-histidine	Amino acids and derivatives	GZ0824	Quercetin O-acetylhexoside	Flavonoids	-0.376408	1.91218e-07
GZ0031	3-N-Methyl-L-histidine	Amino acids and derivatives	GZ0825	Tricin 5-O-hexoside	Flavonoids	0.20131	0.00673147
GZ0031	3-N-Methyl-L-histidine	Amino acids and derivatives	GZ0841	apigenin-hexoside-hexoside-glyceryl-hexoside	Flavonoids	-0.109478	0.143475
GZ0031	3-N-Methyl-L-histidine	Amino acids and derivatives	GZ0846	Hesperetin O-malonylhexoside	Flavonoids	-0.0777875	0.299302
GZ0031	3-N-Methyl-L-histidine	Amino acids and derivatives	GZ0847	Sinapic acid	Phenolic acids	0.108999	0.145246
GZ0031	3-N-Methyl-L-histidine	Amino acids and derivatives	GZ0852	Apigenin 7-rutinoside	Flavonoids	-0.0122196	0.87067
GZ0031	3-N-Methyl-L-histidine	Amino acids and derivatives	GZ0860	Syringaldehyde	Phenolic acids	0.0203321	0.786459
GZ0031	3-N-Methyl-L-histidine	Amino acids and derivatives	GZ0864	Salicylic acid (SA)	Others	-0.0418102	0.577337
GZ0031	3-N-Methyl-L-histidine	Amino acids and derivatives	GZ0867	Caffeoyl-Caffeoyl-quinic acid	Phenolic acids	-0.203468	0.00615307
GZ0031	3-N-Methyl-L-histidine	Amino acids and derivatives	GZ0870	FFA 16:1 (Palmitoleic acid, n–7)	Lipids	0.337888	3.504e-06
GZ0031	3-N-Methyl-L-histidine	Amino acids and derivatives	GZ0871	Kaempferol-malonyl-glucoside	Flavonoids	0.268283	0.000271267
GZ0031	3-N-Methyl-L-histidine	Amino acids and derivatives	GZ0883	Tricin O-glucuronic acid	Flavonoids	0.0354031	0.637055
GZ0031	3-N-Methyl-L-histidine	Amino acids and derivatives	GZ0885	Apigenin 7-O-glucoside (Cosmosiin)	Flavonoids	-0.24269	0.00102869
GZ0031	3-N-Methyl-L-histidine	Amino acids and derivatives	GZ0896	Naringenin 7-O-glucoside (Prunin)	Flavonoids	0.0654574	0.382651
GZ0031	3-N-Methyl-L-histidine	Amino acids and derivatives	GZ0914	Chrysoeriol 7-O-hexoside	Flavonoids	0.183868	0.0134826
GZ0031	3-N-Methyl-L-histidine	Amino acids and derivatives	GZ0915	Tricin 7-O-hexoside	Flavonoids	0.461402	7.08918e-11
GZ0031	3-N-Methyl-L-histidine	Amino acids and derivatives	GZ0917	Isorhamnetin-O-acetyl-hexoside	Flavonoids	0.128644	0.0852369
GZ0031	3-N-Methyl-L-histidine	Amino acids and derivatives	GZ0929	luteolin-C -hexoside-hexoside-pentoside	Flavonoids	-0.0631833	0.399436
GZ0031	3-N-Methyl-L-histidine	Amino acids and derivatives	GZ0931	Indole-5-carboxylic acid	Others	-0.0423575	0.57236
GZ0031	3-N-Methyl-L-histidine	Amino acids and derivatives	GZ0952	Azelaic Acid	Organic acids	-0.0741138	0.322774
GZ0031	3-N-Methyl-L-histidine	Amino acids and derivatives	GZ0955	Di-O-p-coumaroyl quinic acid	Phenolic acids	0.236798	0.00137197
GZ0031	3-N-Methyl-L-histidine	Amino acids and derivatives	GZ0967	Indole-3-carboxaldehyde	Others	-0.0523743	0.485015
GZ0031	3-N-Methyl-L-histidine	Amino acids and derivatives	GZ0988	Dihydroluteolin-C-pentoside-hexoside-feruloyl-acetyl-hexoside	Flavonoids	0.285301	0.000103579
GZ0031	3-N-Methyl-L-histidine	Amino acids and derivatives	GZ0992	Coniferylaldehyde	Phenolic acids	0.0093424	0.900942
GZ0031	3-N-Methyl-L-histidine	Amino acids and derivatives	GZ0993	luteolin-C-feruloyl-hexoside	Flavonoids	0.0633135	0.398463
GZ0031	3-N-Methyl-L-histidine	Amino acids and derivatives	GZ0995	4-Hydroxycoumarin	Lignans and Coumarins	-0.124988	0.0945697
GZ0031	3-N-Methyl-L-histidine	Amino acids and derivatives	GZ1009	luteolin-feruloyl-hexoside-pentoside	Flavonoids	0.15319	0.0400647
GZ0031	3-N-Methyl-L-histidine	Amino acids and derivatives	GZ1015	Resveratrol	Phenolic acids	-0.011715	0.875967
GZ0031	3-N-Methyl-L-histidine	Amino acids and derivatives	GZ1037	Buddlenol E	Lipids	0.128253	0.0861997
GZ0031	3-N-Methyl-L-histidine	Amino acids and derivatives	GZ1040	chrysoeriol-O-feruloyl-C-hexoside-hexoside	Flavonoids	0.00102352	0.98912
GZ0031	3-N-Methyl-L-histidine	Amino acids and derivatives	GZ1044	Dihydrotricin-sinapoyl	Flavonoids	0.11231	0.13334
GZ0031	3-N-Methyl-L-histidine	Amino acids and derivatives	GZ1059	FFA 22:5 (Docosapentaenoic acid, n–6)	Lipids	0.0254608	0.734408
GZ0031	3-N-Methyl-L-histidine	Amino acids and derivatives	GZ1060	FFA 22:6 (Docosahexaenoic acid, n–3)	Lipids	0.0668106	0.37287
GZ0031	3-N-Methyl-L-histidine	Amino acids and derivatives	GZ1062	luteolin-feruloyl-hexoside-rhamnoside	Flavonoids	0.0591649	0.430146
GZ0031	3-N-Methyl-L-histidine	Amino acids and derivatives	GZ1071	Eriodictyol	Flavonoids	0.200309	0.00701605
GZ0031	3-N-Methyl-L-histidine	Amino acids and derivatives	GZ1089	Morin	Flavonoids	-0.221291	0.00283257
GZ0031	3-N-Methyl-L-histidine	Amino acids and derivatives	GZ1101	Tricin O-glycerol	Flavonoids	0.14639	0.0498887
GZ0031	3-N-Methyl-L-histidine	Amino acids and derivatives	GZ1132	Cinnamic acid	Phenolic acids	-0.241463	0.00109289
GZ0031	3-N-Methyl-L-histidine	Amino acids and derivatives	GZ1147	4-Methoxycinnamic acid	Phenolic acids	-0.240548	0.00114312
GZ0031	3-N-Methyl-L-histidine	Amino acids and derivatives	GZ1182	3,4-Dimethoxycinnamic acid	Phenolic acids	-0.112135	0.133952
GZ0031	3-N-Methyl-L-histidine	Amino acids and derivatives	GZ1185	Tricin O-malonyl rhamnoside	Flavonoids	0.248393	0.000773295
GZ0031	3-N-Methyl-L-histidine	Amino acids and derivatives	GZ1194	Tricin	Flavonoids	0.220013	0.00300061
GZ0031	3-N-Methyl-L-histidine	Amino acids and derivatives	GZ1199	Homoeriodictyol	Flavonoids	0.213729	0.00396591
GZ0031	3-N-Methyl-L-histidine	Amino acids and derivatives	GZ1206	Chrysoeriol	Flavonoids	0.223673	0.00254181
GZ0031	3-N-Methyl-L-histidine	Amino acids and derivatives	GZ1208	Syringetin	Flavonoids	0.263883	0.000344441
GZ0031	3-N-Methyl-L-histidine	Amino acids and derivatives	GZ1212	Isorhamnetin	Flavonoids	0.00130443	0.986134
GZ0031	3-N-Methyl-L-histidine	Amino acids and derivatives	GZ1214	Tricin 4'-O-β-guaiacylglycerol	Flavonoids	0.272781	0.000211594
GZ0031	3-N-Methyl-L-histidine	Amino acids and derivatives	GZ1228	Di-O-methylquercetin	Flavonoids	0.0168887	0.821961
GZ0031	3-N-Methyl-L-histidine	Amino acids and derivatives	GZ1233	Tricin O-oxalic acid O-coumaroyl shikimic acid	Flavonoids	0.286794	9.49103e-05
GZ0031	3-N-Methyl-L-histidine	Amino acids and derivatives	GZ1239	FFA 13:0 (Tridecanoic acid)	Lipids	-0.0297062	0.692207
GZ0031	3-N-Methyl-L-histidine	Amino acids and derivatives	GZ1246	Dodecanedioic aicd	Organic acids	-0.059196	0.429904
GZ0031	3-N-Methyl-L-histidine	Amino acids and derivatives	GZ1287	N-[(-)-Jasmonoyl]-(L)-Isoleucine (JA-L-Ile)	Others	-0.0457954	0.541564
GZ0031	3-N-Methyl-L-histidine	Amino acids and derivatives	GZ1295	FFA 20:1 (cis-11-Eicosenoic acid, n–9)	Lipids	0.08261	0.270247
GZ0031	3-N-Methyl-L-histidine	Amino acids and derivatives	GZ1336	3-O-Acetylpinobanksin	Flavonoids	-0.208411	0.00499202
GZ0031	3-N-Methyl-L-histidine	Amino acids and derivatives	GZ1402	13-HOTrE(r)	Lipids	-0.0259725	0.729276
GZ0031	3-N-Methyl-L-histidine	Amino acids and derivatives	GZ1406	13-HPODE	Lipids	-0.000994223	0.989432
GZ0031	3-N-Methyl-L-histidine	Amino acids and derivatives	GZ1415	13-HpOTrE(r)	Lipids	-0.0901237	0.228913
GZ0031	3-N-Methyl-L-histidine	Amino acids and derivatives	GZ1495	LysoPE 16:0 (2n isomer)	Lipids	-0.092959	0.214541
GZ0031	3-N-Methyl-L-histidine	Amino acids and derivatives	GZ1520	LysoPE 18:1 (2n isomer)	Lipids	-0.178726	0.016372
GZ0031	3-N-Methyl-L-histidine	Amino acids and derivatives	GZ1557	Lauric acid (C12:0)	Lipids	-0.0635812	0.396468
GZ0031	3-N-Methyl-L-histidine	Amino acids and derivatives	GZ1563	FFA 12:0 (Lauric acid)	Lipids	-0.068867	0.358304
GZ0031	3-N-Methyl-L-histidine	Amino acids and derivatives	GZ1577	12,13-EODE	Lipids	0.0248194	0.740857
GZ0031	3-N-Methyl-L-histidine	Amino acids and derivatives	GZ1636	α-Linolenic acid	Lipids	0.0211837	0.777744
GZ0031	3-N-Methyl-L-histidine	Amino acids and derivatives	GZ1676	Campesterol	Others	0.118977	0.111659
GZ0031	3-N-Methyl-L-histidine	Amino acids and derivatives	GZ1709	Acylcarnitine 4:0	Lipids	-0.0861978	0.249917
GZ0031	3-N-Methyl-L-histidine	Amino acids and derivatives	GZ1731	Acylcarnitine 2:0	Lipids	-0.145432	0.0514204
GZ0031	3-N-Methyl-L-histidine	Amino acids and derivatives	GZ1732	Histidinol	Others	-0.151669	0.0421076
GZ0031	3-N-Methyl-L-histidine	Amino acids and derivatives	GZ1736	N-Acetylputrescine	Alkaloids	0.0648177	0.387329
GZ0031	3-N-Methyl-L-histidine	Amino acids and derivatives	GZ1737	L(+)-Ornithine	Amino acids and derivatives	0.070876	0.344421
GZ0031	3-N-Methyl-L-histidine	Amino acids and derivatives	GZ1767	Choline	Others	0.10519	0.15992
GZ0031	3-N-Methyl-L-histidine	Amino acids and derivatives	GZ1774	Trigonelline	Alkaloids	-0.118843	0.112067
GZ0031	3-N-Methyl-L-histidine	Amino acids and derivatives	GZ1778	L-Proline	Amino acids and derivatives	-0.0845316	0.259223
GZ0031	3-N-Methyl-L-histidine	Amino acids and derivatives	GZ1783	4-Guanidinobutyric acid	Organic acids	0.0397393	0.596352
GZ0031	3-N-Methyl-L-histidine	Amino acids and derivatives	GZ1786	Adenosine 3'-monophosphate	Nucleotide and derivatives	-0.0810889	0.279196
GZ0031	3-N-Methyl-L-histidine	Amino acids and derivatives	GZ1788	S-(5'-Adenosyl)-L-methionine	Amino acids and derivatives	-0.187301	0.0118118
GZ0031	3-N-Methyl-L-histidine	Amino acids and derivatives	GZ1790	5-Aminolevulinate	Organic acids	0.0559078	0.456006
GZ0031	3-N-Methyl-L-histidine	Amino acids and derivatives	GZ1796	L-(+)-Lysine	Amino acids and derivatives	-0.208346	0.0050059
GZ0031	3-N-Methyl-L-histidine	Amino acids and derivatives	GZ1797	L-Homoserine	Amino acids and derivatives	-0.113848	0.128073
GZ0031	3-N-Methyl-L-histidine	Amino acids and derivatives	GZ1800	2-Hydroxy-6-aminopurine	Nucleotide and derivatives	-0.0143751	0.848111
GZ0031	3-N-Methyl-L-histidine	Amino acids and derivatives	GZ1820	2-Picolinic acid	Organic acids	-0.0313661	0.675953
GZ0031	3-N-Methyl-L-histidine	Amino acids and derivatives	GZ1830	Guanosine 5'-monophosphate	Nucleotide and derivatives	-0.112133	0.133958
GZ0031	3-N-Methyl-L-histidine	Amino acids and derivatives	GZ1831	Adenosine 5''-Diphosphate	Nucleotide and derivatives	0.0626974	0.403078
GZ0031	3-N-Methyl-L-histidine	Amino acids and derivatives	GZ1834	Inosine 5'-monophosphate	Nucleotide and derivatives	-0.0513061	0.493976
GZ0031	3-N-Methyl-L-histidine	Amino acids and derivatives	GZ1839	Nicotinic acid adenine dinucleotide	Nucleotide and derivatives	0.111939	0.134638
GZ0031	3-N-Methyl-L-histidine	Amino acids and derivatives	GZ1843	Guanine	Nucleotide and derivatives	-0.0153581	0.837863
GZ0031	3-N-Methyl-L-histidine	Amino acids and derivatives	GZ1849	5-Methylcytosine	Nucleotide and derivatives	0.387883	7.45416e-08
GZ0031	3-N-Methyl-L-histidine	Amino acids and derivatives	GZ1853	Adenine	Nucleotide and derivatives	-0.00575216	0.938913
GZ0031	3-N-Methyl-L-histidine	Amino acids and derivatives	GZ1857	Xanthine	Nucleotide and derivatives	-0.148315	0.0469234
GZ0031	3-N-Methyl-L-histidine	Amino acids and derivatives	GZ1863	Uracil	Nucleotide and derivatives	-0.21207	0.00426359
GZ0031	3-N-Methyl-L-histidine	Amino acids and derivatives	GZ1868	D(-)-Threose	Others	0.2097	0.0047236
GZ0031	3-N-Methyl-L-histidine	Amino acids and derivatives	GZ1870	L-Tyramine	Amino acids and derivatives	0.196904	0.00806509
GZ0031	3-N-Methyl-L-histidine	Amino acids and derivatives	GZ1871	Hydroxyphenethylamine	Others	0.217183	0.00340541
GZ0031	3-N-Methyl-L-histidine	Amino acids and derivatives	GZ1897	S-(5'-Adenosy)-L-homocysteine	Amino acids and derivatives	-0.0839665	0.262432
GZ0031	3-N-Methyl-L-histidine	Amino acids and derivatives	GZ1907	Allopurinol	Others	-0.182515	0.0141958
GZ0031	3-N-Methyl-L-histidine	Amino acids and derivatives	GZ1924	Niacinamide	Others	-0.0688356	0.358524
GZ0031	3-N-Methyl-L-histidine	Amino acids and derivatives	GZ1939	4-Pyridoxic acid O-hexoside	Others	0.377332	1.77497e-07
GZ0031	3-N-Methyl-L-histidine	Amino acids and derivatives	GZ1963	Kinetin 9-riboside	Others	0.128617	0.0853042
GZ0031	3-N-Methyl-L-histidine	Amino acids and derivatives	GZ1969	serotonin	Others	0.224035	0.00250012
GZ0031	3-N-Methyl-L-histidine	Amino acids and derivatives	GZ1993	N-hexosyl-p-coumaroyl putrescine	Alkaloids	0.301846	3.82266e-05
GZ0031	3-N-Methyl-L-histidine	Amino acids and derivatives	GZ2009	Aminopurine	Others	0.246594	0.000846756
GZ0031	3-N-Methyl-L-histidine	Amino acids and derivatives	GZ2028	6-Methylmercaptopurine	Nucleotide and derivatives	0.155394	0.037253
GZ0031	3-N-Methyl-L-histidine	Amino acids and derivatives	GZ2045	Adenosine O-ribose	Nucleotide and derivatives	0.0182474	0.807905
GZ0031	3-N-Methyl-L-histidine	Amino acids and derivatives	GZ2056	N-(4'-O-glycosyl)-p-coumaroyl agmatine	Alkaloids	0.349783	1.48636e-06
GZ0031	3-N-Methyl-L-histidine	Amino acids and derivatives	GZ2078	N-(4'-O-glycosyl)-feruloyl agmatine	Alkaloids	0.107942	0.149213
GZ0031	3-N-Methyl-L-histidine	Amino acids and derivatives	GZ2084	trans-zeatin N-glucoside	Others	0.200967	0.00682785
GZ0031	3-N-Methyl-L-histidine	Amino acids and derivatives	GZ2085	D-Pantothenic acid	Others	0.255922	0.000525206
GZ0031	3-N-Methyl-L-histidine	Amino acids and derivatives	GZ2088	N'-p-Coumaroyl putrescine	Alkaloids	0.238302	0.00127559
GZ0031	3-N-Methyl-L-histidine	Amino acids and derivatives	GZ2099	Phenethylamine	Others	0.240465	0.00114782
GZ0031	3-N-Methyl-L-histidine	Amino acids and derivatives	GZ2106	sinapoylGallic acid	Phenolic acids	-0.163359	0.0284402
GZ0031	3-N-Methyl-L-histidine	Amino acids and derivatives	GZ2125	10-Formyl-THF	Others	0.261273	0.000396105
GZ0031	3-N-Methyl-L-histidine	Amino acids and derivatives	GZ2147	Methoxyindoleacetic acid	Others	0.140015	0.0608393
GZ0031	3-N-Methyl-L-histidine	Amino acids and derivatives	GZ2148	N'-Feruloyl putrescine	Alkaloids	0.0557244	0.457487
GZ0031	3-N-Methyl-L-histidine	Amino acids and derivatives	GZ2163	O-Feruloyl coumarin	Lignans and Coumarins	0.167683	0.0244496
GZ0031	3-N-Methyl-L-histidine	Amino acids and derivatives	GZ2192	Cyanidin 3-O-glucoside (Kuromanin)	Anthocyanins	-0.217512	0.00335597
GZ0031	3-N-Methyl-L-histidine	Amino acids and derivatives	GZ2194	N-p-Coumaroyl agmatine	Alkaloids	0.205226	0.00571505
GZ0031	3-N-Methyl-L-histidine	Amino acids and derivatives	GZ2204	4-Methyl-5-thiazoleethanol	Others	0.0345202	0.645482
GZ0031	3-N-Methyl-L-histidine	Amino acids and derivatives	GZ2205	N-Acetyl-L-tyrosine	Amino acids and derivatives	-0.151243	0.0426961
GZ0031	3-N-Methyl-L-histidine	Amino acids and derivatives	GZ2233	N-Feruloyl agmatine	Alkaloids	0.043202	0.564719
GZ0031	3-N-Methyl-L-histidine	Amino acids and derivatives	GZ2259	N-Feruloyl spermidine	Alkaloids	0.114929	0.124467
GZ0031	3-N-Methyl-L-histidine	Amino acids and derivatives	GZ2264	6-C-hexosyl-luteolin O-hexoside	Flavonoids	-0.0706204	0.346168
GZ0031	3-N-Methyl-L-histidine	Amino acids and derivatives	GZ2277	Quercetin-5-O-malonylhexosyl-hexoside	Flavonoids	-0.165649	0.0262622
GZ0031	3-N-Methyl-L-histidine	Amino acids and derivatives	GZ2281	p-Aminobenzoate	Phenolic acids	-0.0774338	0.301511
GZ0031	3-N-Methyl-L-histidine	Amino acids and derivatives	GZ2284	Cyanidin 3-O-malonylhexoside	Anthocyanins	-0.192342	0.0096883
GZ0031	3-N-Methyl-L-histidine	Amino acids and derivatives	GZ2288	6-C-hexosyl chrysoeriol O-hexoside	Flavonoids	0.0812443	0.278273
GZ0031	3-N-Methyl-L-histidine	Amino acids and derivatives	GZ2292	3-O-Feruloyl quinic acid	Phenolic acids	-0.217839	0.00330739
GZ0031	3-N-Methyl-L-histidine	Amino acids and derivatives	GZ2295	Ferulic acid O-caffeoyl-O-hexoside	Phenolic acids	0.0932205	0.213248
GZ0031	3-N-Methyl-L-histidine	Amino acids and derivatives	GZ2305	(+)-Gallocatechin -hexoside	Phenolic acids	-0.108491	0.147142
GZ0031	3-N-Methyl-L-histidine	Amino acids and derivatives	GZ2331	Apigenin-Di-C,C-hexoside	Flavonoids	-0.0287324	0.70181
GZ0031	3-N-Methyl-L-histidine	Amino acids and derivatives	GZ2342	N-Phenylacetylglycine	Amino acids and derivatives	0.270329	0.000242407
GZ0031	3-N-Methyl-L-histidine	Amino acids and derivatives	GZ2348	C-hexosyl-luteolin C-pentoside	Flavonoids	-0.219568	0.00306121
GZ0031	3-N-Methyl-L-histidine	Amino acids and derivatives	GZ2351	8-C-hexosyl chrysoeriol O-hexoside	Flavonoids	0.143263	0.055036
GZ0031	3-N-Methyl-L-histidine	Amino acids and derivatives	GZ2358	C-hexosyl-chrysoeriol O-hexoside	Flavonoids	0.14384	0.0540548
GZ0031	3-N-Methyl-L-histidine	Amino acids and derivatives	GZ2362	6-C-hexoside-luteolin O-hexoside	Flavonoids	0.291141	7.33684e-05
GZ0031	3-N-Methyl-L-histidine	Amino acids and derivatives	GZ2366	Cyanidin O-malonyl-malonylhexoside	Anthocyanins	-0.213534	0.0039999
GZ0031	3-N-Methyl-L-histidine	Amino acids and derivatives	GZ2372	Myricetin 3-O-galactoside	Flavonoids	-0.0181799	0.808602
GZ0031	3-N-Methyl-L-histidine	Amino acids and derivatives	GZ2373	luteolin O-hexoside-feruloylpentoside	Flavonoids	0.0241714	0.747391
GZ0031	3-N-Methyl-L-histidine	Amino acids and derivatives	GZ2406	Luteolin 3',7-di-O-glucoside	Flavonoids	0.210658	0.00453248
GZ0031	3-N-Methyl-L-histidine	Amino acids and derivatives	GZ2408	1-O-Feruloyl quinic acid	Phenolic acids	-0.357062	8.64179e-07
GZ0031	3-N-Methyl-L-histidine	Amino acids and derivatives	GZ2421	Luteolin O-hexosyl-O-pentoside	Flavonoids	0.388398	7.13922e-08
GZ0031	3-N-Methyl-L-histidine	Amino acids and derivatives	GZ2422	Feruloyl syringic acid	Phenolic acids	-0.168057	0.0241289
GZ0031	3-N-Methyl-L-histidine	Amino acids and derivatives	GZ2423	Pelargonidin 3-O-malonyl-malonylhexoside	Anthocyanins	-0.274693	0.000190142
GZ0031	3-N-Methyl-L-histidine	Amino acids and derivatives	GZ2424	Tricin 7-O-hexosyl-O-hexoside	Flavonoids	0.204263	0.00595136
GZ0031	3-N-Methyl-L-histidine	Amino acids and derivatives	GZ2432	Eriodictyol C-hexoside	Flavonoids	-0.166048	0.025898
GZ0031	3-N-Methyl-L-histidine	Amino acids and derivatives	GZ2434	luteolin-C-hexoside	Flavonoids	0.201502	0.0066781
GZ0031	3-N-Methyl-L-histidine	Amino acids and derivatives	GZ2439	naringenin-C-hexoside-O-hexoside	Flavonoids	-0.132319	0.0766154
GZ0031	3-N-Methyl-L-histidine	Amino acids and derivatives	GZ2471	Nicotinic Acid Methyl Ester (Methyl Nicotinate)	Others	0.0472586	0.52871
GZ0031	3-N-Methyl-L-histidine	Amino acids and derivatives	GZ2479	Isovitexin	Flavonoids	-0.160466	0.0314096
GZ0031	3-N-Methyl-L-histidine	Amino acids and derivatives	GZ2483	Hesperetin-C-hexosyl-O-Pentoside	Flavonoids	0.195201	0.00864063
GZ0031	3-N-Methyl-L-histidine	Amino acids and derivatives	GZ2484	Chrysoeriol O-hexosyl-O-pentoside	Flavonoids	0.416886	5.8365e-09
GZ0031	3-N-Methyl-L-histidine	Amino acids and derivatives	GZ2489	Tricin 4'-O-(β-guaiacylglyceryl) ether 5-O-hexosyl-O-hexoside	Flavonoids	0.23436	0.00154239
GZ0031	3-N-Methyl-L-histidine	Amino acids and derivatives	GZ2490	Tricin 4'-O-(β-guaiacylglyceryl) ether 5-O-hexoside	Flavonoids	0.236462	0.00139439
GZ0031	3-N-Methyl-L-histidine	Amino acids and derivatives	GZ2496	Chrysoeriol C-hexosyl-O-rhamnoside	Flavonoids	0.405812	1.5888e-08
GZ0031	3-N-Methyl-L-histidine	Amino acids and derivatives	GZ2498	chrysoeriol-O-hexoside-malonyl-hexoside	Flavonoids	-0.0220206	0.769205
GZ0031	3-N-Methyl-L-histidine	Amino acids and derivatives	GZ2513	Quercetin 3-O-glucoside (Isotrifoliin)	Flavonoids	-0.0979213	0.19096
GZ0031	3-N-Methyl-L-histidine	Amino acids and derivatives	GZ2517	O-Feruloyl 4-hydroxylcoumarin	Lignans and Coumarins	0.0267749	0.721254
GZ0031	3-N-Methyl-L-histidine	Amino acids and derivatives	GZ2519	Kaempferol 3-O-glucoside (Astragalin)	Flavonoids	0.0511043	0.495678
GZ0031	3-N-Methyl-L-histidine	Amino acids and derivatives	GZ2523	Isorhamnetin 5-O-hexoside	Flavonoids	0.0959056	0.2003
GZ0031	3-N-Methyl-L-histidine	Amino acids and derivatives	GZ2525	apigenin-C-rutinoside	Flavonoids	0.0945661	0.206686
GZ0031	3-N-Methyl-L-histidine	Amino acids and derivatives	GZ2536	Chrysoeriol 8-C-hexoside	Flavonoids	-0.0144788	0.847029
GZ0031	3-N-Methyl-L-histidine	Amino acids and derivatives	GZ2539	Apigenin O-hexosyl-O-pentoside	Flavonoids	-0.0162239	0.82886
GZ0031	3-N-Methyl-L-histidine	Amino acids and derivatives	GZ2541	Naringenin-hexoside	Flavonoids	-0.0515395	0.492011
GZ0031	3-N-Methyl-L-histidine	Amino acids and derivatives	GZ2565	3',4',5'-Dihydrotricetin O-hexosyl-O-hexoside	Flavonoids	0.00759292	0.919422
GZ0031	3-N-Methyl-L-histidine	Amino acids and derivatives	GZ2580	3-Hydroxy-4-methoxycinnamic acid	Phenolic acids	-0.0656664	0.38113
GZ0031	3-N-Methyl-L-histidine	Amino acids and derivatives	GZ2581	Kaempferol-O-Pentoside-O-hexoside	Flavonoids	0.041244	0.582508
GZ0031	3-N-Methyl-L-histidine	Amino acids and derivatives	GZ2588	Luteolin-O-(O-malonyl)-β-D-glucoside	Flavonoids	-0.27692	0.000167721
GZ0031	3-N-Methyl-L-histidine	Amino acids and derivatives	GZ2589	chrysoeriol-O-hexoside-C-hexoside-feruloyl	Flavonoids	0.138531	0.0636546
GZ0031	3-N-Methyl-L-histidine	Amino acids and derivatives	GZ2593	Syringetin 7-O-hexoside	Flavonoids	0.266284	0.000302511
GZ0031	3-N-Methyl-L-histidine	Amino acids and derivatives	GZ2594	Kaempferide	Flavonoids	0.206989	0.0053042
GZ0031	3-N-Methyl-L-histidine	Amino acids and derivatives	GZ2599	Diosmetin-O-rutin	Flavonoids	0.318964	1.27658e-05
GZ0031	3-N-Methyl-L-histidine	Amino acids and derivatives	GZ2603	Isorhamnetin O-hexoside	Flavonoids	-0.0364224	0.627382
GZ0031	3-N-Methyl-L-histidine	Amino acids and derivatives	GZ2604	Tricin di-O-hexoside	Flavonoids	0.158831	0.0332024
GZ0031	3-N-Methyl-L-histidine	Amino acids and derivatives	GZ2610	L-Glutaminyl-L-valyl-L-valyl-L-cysteine	Amino acids and derivatives	0.0188976	0.8012
GZ0031	3-N-Methyl-L-histidine	Amino acids and derivatives	GZ2627	Hydroxymyricetin	Flavonoids	0.0915531	0.221585
GZ0031	3-N-Methyl-L-histidine	Amino acids and derivatives	GZ2639	Hesperetin-O-glucoside	Flavonoids	0.240145	0.00116593
GZ0031	3-N-Methyl-L-histidine	Amino acids and derivatives	GZ2649	C-hexosyl-apigenin O-pentoside	Flavonoids	-0.167829	0.0243239
GZ0031	3-N-Methyl-L-histidine	Amino acids and derivatives	GZ2653	Tricin -O-(syringyl alcohol) ether 5-O-hexoside	Flavonoids	0.222899	0.00263315
GZ0031	3-N-Methyl-L-histidine	Amino acids and derivatives	GZ2655	8-Methyl-2-oxo-4-phenyl-2H-chromen-7-yl 4-(hexyloxy)benzoate	Phenolic acids	0.10943	0.143653
GZ0031	3-N-Methyl-L-histidine	Amino acids and derivatives	GZ2657	Tricin O-rhamnosyl-O-malonylhexoside	Flavonoids	0.332412	5.13927e-06
GZ0031	3-N-Methyl-L-histidine	Amino acids and derivatives	GZ2664	Tricin 4'-O-(β-guaiacylglyceryl) ether-O-rutinoside	Flavonoids	0.386836	8.13539e-08
GZ0031	3-N-Methyl-L-histidine	Amino acids and derivatives	GZ2666	Selgin O-hexosyl-O-hexoside	Flavonoids	0.236271	0.00140723
GZ0031	3-N-Methyl-L-histidine	Amino acids and derivatives	GZ2667	Tricin 4'-O-(β-guaiacylglyceryl) ether 7-O-hexoside	Flavonoids	0.208638	0.00494377
GZ0031	3-N-Methyl-L-histidine	Amino acids and derivatives	GZ2670	Eriodictyol O-malonylhexoside	Flavonoids	0.390054	6.21154e-08
GZ0031	3-N-Methyl-L-histidine	Amino acids and derivatives	GZ2674	Tricin O-feruloylhexoside O-hexoside	Flavonoids	0.296317	5.37021e-05
GZ0031	3-N-Methyl-L-histidine	Amino acids and derivatives	GZ2678	Naringenin O-malonylhexoside	Flavonoids	-0.00436735	0.9536
GZ0031	3-N-Methyl-L-histidine	Amino acids and derivatives	GZ2690	Quercetin-3-O-(6''-O-malonyl)-glucoside	Flavonoids	0.280782	0.000134576
GZ0031	3-N-Methyl-L-histidine	Amino acids and derivatives	GZ2692	Tricetin O-malonylhexoside	Flavonoids	0.319321	1.24687e-05
GZ0031	3-N-Methyl-L-histidine	Amino acids and derivatives	GZ2693	Tricin O-malonylhexoside	Flavonoids	0.33291	4.9646e-06
GZ0031	3-N-Methyl-L-histidine	Amino acids and derivatives	GZ2694	Tricin 4'-O-(β-guaiacylglyceryl) ether O-hexoside	Flavonoids	0.218809	0.00316725
GZ0031	3-N-Methyl-L-histidine	Amino acids and derivatives	GZ2697	FA 13:2	Lipids	0.222768	0.00264891
GZ0031	3-N-Methyl-L-histidine	Amino acids and derivatives	GZ2720	Quercetin-O-(O-malonyl)-glucoside	Flavonoids	0.237886	0.00130156
GZ0031	3-N-Methyl-L-histidine	Amino acids and derivatives	GZ2730	luteolinC-hexosideO-rhamnoside-O-hexoside	Flavonoids	0.0818404	0.27475
GZ0031	3-N-Methyl-L-histidine	Amino acids and derivatives	GZ2736	Chrysoeriol C-hexoside	Flavonoids	0.0941303	0.208795
GZ0031	3-N-Methyl-L-histidine	Amino acids and derivatives	GZ2748	N',N"-p-coumaroyl-feruloyl putrescine	Alkaloids	0.0120792	0.872143
GZ0031	3-N-Methyl-L-histidine	Amino acids and derivatives	GZ2761	3’,4’,5’-Tricetin O-rutinoside	Flavonoids	0.307533	2.67532e-05
GZ0031	3-N-Methyl-L-histidine	Amino acids and derivatives	GZ2770	Tricin O-sinapoylhexoside	Flavonoids	0.260019	0.000423402
GZ0031	3-N-Methyl-L-histidine	Amino acids and derivatives	GZ2773	Chrysoeriol-O-hexosyl O-feruloyl-O-hexoside	Flavonoids	-0.116182	0.120386
GZ0031	3-N-Methyl-L-histidine	Amino acids and derivatives	GZ2800	Tricin O-vanilloylhexoside	Flavonoids	0.101393	0.175628
GZ0031	3-N-Methyl-L-histidine	Amino acids and derivatives	GZ2803	Chrysin 5-O-glucoside (Toringin)	Flavonoids	0.142234	0.0568224
GZ0031	3-N-Methyl-L-histidine	Amino acids and derivatives	GZ2808	chrysoeriol-C-hexoside-O-feruloyl-pentoside	Flavonoids	0.043941	0.558073
GZ0031	3-N-Methyl-L-histidine	Amino acids and derivatives	GZ2812	chrysoeriol-C-hexoside-O-feruloyl-O-pentoside	Flavonoids	0.0666022	0.374367
GZ0031	3-N-Methyl-L-histidine	Amino acids and derivatives	GZ2860	Tricin-O-rutinoside	Flavonoids	-0.0275791	0.713242
GZ0031	3-N-Methyl-L-histidine	Amino acids and derivatives	GZ2867	Chrysin O-malonylhexoside	Flavonoids	0.340984	2.81249e-06
GZ0031	3-N-Methyl-L-histidine	Amino acids and derivatives	GZ2883	sinapoyl Ferulic acid	Organic acids	0.108723	0.146275
GZ0031	3-N-Methyl-L-histidine	Amino acids and derivatives	GZ2895	Tricin O-phenylformic acid	Flavonoids	0.205176	0.00572722
GZ0031	3-N-Methyl-L-histidine	Amino acids and derivatives	GZ2910	Quercetin-C-hexoside	Flavonoids	0.160355	0.0315288
GZ0031	3-N-Methyl-L-histidine	Amino acids and derivatives	GZ2912	Kaempferol	Flavonoids	0.310215	2.25523e-05
GZ0031	3-N-Methyl-L-histidine	Amino acids and derivatives	GZ2919	Tricin-C-hexoside-p-hydroxybenzoyl-succinyl-rhamnoside	Flavonoids	0.164417	0.0274157
GZ0031	3-N-Methyl-L-histidine	Amino acids and derivatives	GZ2925	Tricin 4'-O-syringyl alcohol	Flavonoids	0.247571	0.000806114
GZ0031	3-N-Methyl-L-histidine	Amino acids and derivatives	GZ2954	Tricin -O-syringyl alcohol isomer	Flavonoids	0.22811	0.00207138
GZ0031	3-N-Methyl-L-histidine	Amino acids and derivatives	GZ3013	6-MethylCoumarin	Lignans and Coumarins	-0.0420802	0.574879
GZ0031	3-N-Methyl-L-histidine	Amino acids and derivatives	GZ3060	Tricin 4'-O-syringic acid	Flavonoids	0.172456	0.0206134
GZ0031	3-N-Methyl-L-histidine	Amino acids and derivatives	GZ3090	FA 11:3	Lipids	-0.091753	0.220573
GZ0031	3-N-Methyl-L-histidine	Amino acids and derivatives	GZ3179	D-erythro-Dihydrosphingosine	Others	-0.00508058	0.946033
GZ0031	3-N-Methyl-L-histidine	Amino acids and derivatives	GZ3187	DGMG (18:1)	Lipids	0.0891474	0.234016
GZ0031	3-N-Methyl-L-histidine	Amino acids and derivatives	GZ3191	DGMG (18:2) isomer2	Lipids	0.0748189	0.318179
GZ0031	3-N-Methyl-L-histidine	Amino acids and derivatives	GZ3192	MAG (18:3) isomer5	Lipids	0.0644715	0.389875
GZ0031	3-N-Methyl-L-histidine	Amino acids and derivatives	GZ3197	Cholesterol	Others	-0.191201	0.0101368
GZ0031	3-N-Methyl-L-histidine	Amino acids and derivatives	GZ3199	LysoPE 18:3	Lipids	0.139828	0.061189
GZ0031	3-N-Methyl-L-histidine	Amino acids and derivatives	GZ3204	LysoPC 15:1	Lipids	0.0262375	0.726623
GZ0031	3-N-Methyl-L-histidine	Amino acids and derivatives	GZ3209	LysoPC 18:3 (2n isomer)	Lipids	0.123731	0.0979593
GZ0031	3-N-Methyl-L-histidine	Amino acids and derivatives	GZ3211	LysoPC 16:0p	Lipids	-0.0185728	0.804548
GZ0031	3-N-Methyl-L-histidine	Amino acids and derivatives	GZ3213	LysoPC 14:0	Lipids	0.0136832	0.85534
GZ0031	3-N-Methyl-L-histidine	Amino acids and derivatives	GZ3241	LysoPC 16:1 (2n isomer)	Lipids	0.108601	0.14673
GZ0031	3-N-Methyl-L-histidine	Amino acids and derivatives	GZ3259	LysoPC 16:1	Lipids	0.104322	0.163415
GZ0031	3-N-Methyl-L-histidine	Amino acids and derivatives	GZ3260	Glycidyl oleate	Lipids	-0.151243	0.0426954
GZ0031	3-N-Methyl-L-histidine	Amino acids and derivatives	GZ3267	lysoPE 20:5 (sn-2)	Lipids	0.0545452	0.467076
GZ0031	3-N-Methyl-L-histidine	Amino acids and derivatives	GZ3268	LysoPE 18:1	Lipids	0.0651413	0.384958
GZ0031	3-N-Methyl-L-histidine	Amino acids and derivatives	GZ3269	lysoPE 18:2 (sn-1)	Lipids	0.0576747	0.441871
GZ0031	3-N-Methyl-L-histidine	Amino acids and derivatives	GZ3279	LysoPC 18:2 (2n isomer)	Lipids	0.0553599	0.460439
GZ0031	3-N-Methyl-L-histidine	Amino acids and derivatives	GZ3286	lysoPC 18:2 (sn-2)	Lipids	0.0649765	0.386164
GZ0031	3-N-Methyl-L-histidine	Amino acids and derivatives	GZ3290	LysoPC 15:0	Lipids	0.0413554	0.581488
GZ0031	3-N-Methyl-L-histidine	Amino acids and derivatives	GZ3293	DGMG (18:2) isomer3	Lipids	-0.10373	0.165828
GZ0031	3-N-Methyl-L-histidine	Amino acids and derivatives	GZ3301	4-Hydroxy-3,5-diisopropylbenzaldehyde	Phenolic acids	-0.0985392	0.188162
GZ0031	3-N-Methyl-L-histidine	Amino acids and derivatives	GZ3304	LysoPE 18:2 (2n isomer)	Lipids	-0.0776493	0.300164
GZ0031	3-N-Methyl-L-histidine	Amino acids and derivatives	GZ3305	LPE 18:2	Lipids	-0.0685375	0.360614
GZ0031	3-N-Methyl-L-histidine	Amino acids and derivatives	GZ3307	lysoPC 17:1 (sn-1)	Lipids	0.124656	0.0954553
GZ0031	3-N-Methyl-L-histidine	Amino acids and derivatives	GZ3309	LysoPC 18:2	Lipids	-0.06677	0.373161
GZ0031	3-N-Methyl-L-histidine	Amino acids and derivatives	GZ3319	MAG (18:3) isomer2	Lipids	0.146411	0.0498548
GZ0031	3-N-Methyl-L-histidine	Amino acids and derivatives	GZ3326	lysoPE 16:0 (sn-2)	Lipids	-0.0672368	0.369822
GZ0031	3-N-Methyl-L-histidine	Amino acids and derivatives	GZ3329	LysoPC 14:1	Lipids	-0.0109267	0.884253
GZ0031	3-N-Methyl-L-histidine	Amino acids and derivatives	GZ3349	lysoPC 18:0p	Lipids	-0.0747323	0.318741
GZ0031	3-N-Methyl-L-histidine	Amino acids and derivatives	GZ3365	LysoPE 16:0	Lipids	-0.0615122	0.412045
GZ0031	3-N-Methyl-L-histidine	Amino acids and derivatives	GZ3379	LysoPC 18:3	Lipids	-0.0332249	0.657928
GZ0031	3-N-Methyl-L-histidine	Amino acids and derivatives	GZ3380	LysoPC 16:0 (2n isomer)	Lipids	-0.0243753	0.745333
GZ0031	3-N-Methyl-L-histidine	Amino acids and derivatives	GZ3399	LysoPC 18:1 (2n isomer)	Lipids	0.0567362	0.449348
GZ0031	3-N-Methyl-L-histidine	Amino acids and derivatives	GZ3400	LysoPC 18:0 (2n isomer)	Lipids	0.077745	0.299567
GZ0031	3-N-Methyl-L-histidine	Amino acids and derivatives	GZ3409	Punicic acid	Lipids	-0.0492115	0.511798
GZ0031	3-N-Methyl-L-histidine	Amino acids and derivatives	GZ3410	FA 18:3	Lipids	-0.0682515	0.362626
GZ0031	3-N-Methyl-L-histidine	Amino acids and derivatives	GZ3415	LysoPE 18:0 (2n isomer)	Lipids	0.0590249	0.43124
GZ0031	3-N-Methyl-L-histidine	Amino acids and derivatives	GZ3430	LysoPC 18:1	Lipids	0.0720954	0.336163
GZ0031	3-N-Methyl-L-histidine	Amino acids and derivatives	GZ3431	LysoPC 20:4	Lipids	0.0635788	0.396485
GZ0031	3-N-Methyl-L-histidine	Amino acids and derivatives	GZ3445	FA 18:4	Lipids	0.110666	0.139157
GZ0031	3-N-Methyl-L-histidine	Amino acids and derivatives	GZ3455	9-Hydroxy-(10E,12Z,15Z)-octadecatrienoic acid	Lipids	-0.0379431	0.61307
GZ0031	3-N-Methyl-L-histidine	Amino acids and derivatives	GZ3483	FA 18:5	Lipids	-0.102934	0.169117
GZ0031	3-N-Methyl-L-histidine	Amino acids and derivatives	GZ3497	Phthalic anhydride	Others	0.129764	0.08253
GZ0031	3-N-Methyl-L-histidine	Amino acids and derivatives	GZ3507	LysoPC 18:0	Lipids	0.0761217	0.309801
GZ0031	3-N-Methyl-L-histidine	Amino acids and derivatives	GZ3509	Octadeca-11E,13E,15Z-trienoic acid	Lipids	0.146134	0.0502932
GZ0031	3-N-Methyl-L-histidine	Amino acids and derivatives	GZ3529	MG 18:4	Lipids	0.0553232	0.460738
GZ0031	3-N-Methyl-L-histidine	Amino acids and derivatives	GZ3547	MG 18:3	Lipids	0.0268269	0.720734
GZ0031	3-N-Methyl-L-histidine	Amino acids and derivatives	GZ3548	MAG (18:3) isomer4	Lipids	-0.0173302	0.817387
GZ0031	3-N-Methyl-L-histidine	Amino acids and derivatives	GZ3549	lysoPE 20:1 (sn-2)	Lipids	-0.00493893	0.947536
GZ0031	3-N-Methyl-L-histidine	Amino acids and derivatives	GZ3563	Taurocholic acid	Organic acids	-0.022594	0.763372
GZ0031	3-N-Methyl-L-histidine	Amino acids and derivatives	GZ3587	FA 18:2	Lipids	-0.204299	0.00594259
GZ0031	3-N-Methyl-L-histidine	Amino acids and derivatives	GZ3602	MG 18:2	Lipids	0.110859	0.138462
GZ0031	3-N-Methyl-L-histidine	Amino acids and derivatives	GZ3636	Menaquinone (K2)	Others	-0.18338	0.0137363
GZ0042	L-(+)-Arginine	Amino acids and derivatives	GZ0030	trans,trans-Muconic acid	Organic acids	0.318088	1.35253e-05
GZ0042	L-(+)-Arginine	Amino acids and derivatives	GZ0031	3-N-Methyl-L-histidine	Amino acids and derivatives	0.146583	0.0495832
GZ0042	L-(+)-Arginine	Amino acids and derivatives	GZ0042	L-(+)-Arginine	Amino acids and derivatives	1	0
GZ0042	L-(+)-Arginine	Amino acids and derivatives	GZ0046	L-Histidine	Amino acids and derivatives	0.546824	1.99881e-15
GZ0042	L-(+)-Arginine	Amino acids and derivatives	GZ0048	L-Aspartic acid	Amino acids and derivatives	0.445042	3.86311e-10
GZ0042	L-(+)-Arginine	Amino acids and derivatives	GZ0056	L-Glutamic acid	Amino acids and derivatives	0.530953	1.75795e-14
GZ0042	L-(+)-Arginine	Amino acids and derivatives	GZ0060	L-Asparagine	Amino acids and derivatives	0.35977	7.03863e-07
GZ0042	L-(+)-Arginine	Amino acids and derivatives	GZ0062	L-Glutamine	Amino acids and derivatives	0.556338	5.13369e-16
GZ0042	L-(+)-Arginine	Amino acids and derivatives	GZ0064	L-Serine	Amino acids and derivatives	0.0127119	0.865509
GZ0042	L-(+)-Arginine	Amino acids and derivatives	GZ0070	L-Cysteine	Amino acids and derivatives	0.263193	0.000357455
GZ0042	L-(+)-Arginine	Amino acids and derivatives	GZ0071	D-Sorbitol	Others	-0.144826	0.0524106
GZ0042	L-(+)-Arginine	Amino acids and derivatives	GZ0073	L-Citrulline	Amino acids and derivatives	0.343359	2.37221e-06
GZ0042	L-(+)-Arginine	Amino acids and derivatives	GZ0082	L-Threonine	Amino acids and derivatives	-0.0921356	0.218647
GZ0042	L-(+)-Arginine	Amino acids and derivatives	GZ0086	D(+)-Melezitose	Others	-0.149305	0.0454558
GZ0042	L-(+)-Arginine	Amino acids and derivatives	GZ0088	Glucose	Others	-0.192273	0.00971489
GZ0042	L-(+)-Arginine	Amino acids and derivatives	GZ0095	Anthranilate O-hexosyl-O-hexoside	Phenolic acids	0.0397223	0.596509
GZ0042	L-(+)-Arginine	Amino acids and derivatives	GZ0096	D-(+)-Sucrose	Others	-0.0675809	0.367372
GZ0042	L-(+)-Arginine	Amino acids and derivatives	GZ0097	Galactinol	Nucleotide and derivatives	-0.112397	0.133039
GZ0042	L-(+)-Arginine	Amino acids and derivatives	GZ0118	Citric acid	Organic acids	-0.166858	0.025172
GZ0042	L-(+)-Arginine	Amino acids and derivatives	GZ0128	Creatine	Organic acids	0.291042	7.38002e-05
GZ0042	L-(+)-Arginine	Amino acids and derivatives	GZ0129	D-Xylonic acid	Organic acids	0.00547382	0.941864
GZ0042	L-(+)-Arginine	Amino acids and derivatives	GZ0134	L(-)-Malic acid	Organic acids	0.04114	0.583459
GZ0042	L-(+)-Arginine	Amino acids and derivatives	GZ0138	3-Hydroxybutyrate	Organic acids	-0.307514	2.67855e-05
GZ0042	L-(+)-Arginine	Amino acids and derivatives	GZ0140	Pyruvic acid	Organic acids	-0.012485	0.867887
GZ0042	L-(+)-Arginine	Amino acids and derivatives	GZ0144	Uridine 5'-diphospho-D-glucose	Nucleotide and derivatives	0.47096	2.52334e-11
GZ0042	L-(+)-Arginine	Amino acids and derivatives	GZ0158	Deoxyribose 5-phosphate	Nucleotide and derivatives	-0.183497	0.013675
GZ0042	L-(+)-Arginine	Amino acids and derivatives	GZ0160	Quinic acid	Phenolic acids	0.217898	0.0032988
GZ0042	L-(+)-Arginine	Amino acids and derivatives	GZ0167	NADP	Others	0.123485	0.0986344
GZ0042	L-(+)-Arginine	Amino acids and derivatives	GZ0169	Glutathione reduced form	Amino acids and derivatives	0.0865052	0.248226
GZ0042	L-(+)-Arginine	Amino acids and derivatives	GZ0173	Adenosine 5'-monophosphate	Nucleotide and derivatives	0.279158	0.000147682
GZ0042	L-(+)-Arginine	Amino acids and derivatives	GZ0181	3-Hydroxypropanoic acid	Organic acids	-0.311462	2.08175e-05
GZ0042	L-(+)-Arginine	Amino acids and derivatives	GZ0187	Glutathione oxidized	Amino acids and derivatives	0.290852	7.46432e-05
GZ0042	L-(+)-Arginine	Amino acids and derivatives	GZ0197	Uridine 5'-monophosphate	Nucleotide and derivatives	0.159399	0.0325694
GZ0042	L-(+)-Arginine	Amino acids and derivatives	GZ0200	L-(-)-Tyrosine	Amino acids and derivatives	0.306893	2.78601e-05
GZ0042	L-(+)-Arginine	Amino acids and derivatives	GZ0215	L-Leucine	Amino acids and derivatives	0.0787001	0.293651
GZ0042	L-(+)-Arginine	Amino acids and derivatives	GZ0216	Aminomalonic acid	Organic acids	0.0227105	0.762188
GZ0042	L-(+)-Arginine	Amino acids and derivatives	GZ0217	Succinic acid	Organic acids	-0.252569	0.000624843
GZ0042	L-(+)-Arginine	Amino acids and derivatives	GZ0238	3-(6-Hydroxy-3,4-dioxo-1,5-cyclohexadien-1-yl)-L-alanine	Amino acids and derivatives	0.425849	2.52605e-09
GZ0042	L-(+)-Arginine	Amino acids and derivatives	GZ0243	Hypoxanthine-9-β-D-arabinofuranoside	Nucleotide and derivatives	0.280442	0.000137221
GZ0042	L-(+)-Arginine	Amino acids and derivatives	GZ0250	Guanosine	Nucleotide and derivatives	-0.129527	0.0830971
GZ0042	L-(+)-Arginine	Amino acids and derivatives	GZ0257	5-Hydroxy-L-tryptophan	Amino acids and derivatives	0.217129	0.00341364
GZ0042	L-(+)-Arginine	Amino acids and derivatives	GZ0260	Diethyl phosphate	Organic acids	-0.199224	0.0073362
GZ0042	L-(+)-Arginine	Amino acids and derivatives	GZ0267	7-Methylxanthine	Nucleotide and derivatives	-0.0895899	0.231694
GZ0042	L-(+)-Arginine	Amino acids and derivatives	GZ0270	4-Pyridoxic acid	Others	-0.236504	0.00139157
GZ0042	L-(+)-Arginine	Amino acids and derivatives	GZ0276	Gallic acid	Phenolic acids	0.265623	0.000313547
GZ0042	L-(+)-Arginine	Amino acids and derivatives	GZ0278	Kynurenic acid O-hexside	Organic acids	0.083524	0.264964
GZ0042	L-(+)-Arginine	Amino acids and derivatives	GZ0284	Xanthosine	Nucleotide and derivatives	0.186412	0.0122259
GZ0042	L-(+)-Arginine	Amino acids and derivatives	GZ0296	2,5-dihydroxy benzoic acid O-hexside	Phenolic acids	0.125099	0.0942759
GZ0042	L-(+)-Arginine	Amino acids and derivatives	GZ0302	Cyclic AMP	Nucleotide and derivatives	-0.0196634	0.793321
GZ0042	L-(+)-Arginine	Amino acids and derivatives	GZ0307	Adenosine	Nucleotide and derivatives	-0.0802888	0.283983
GZ0042	L-(+)-Arginine	Amino acids and derivatives	GZ0314	Homovanilloyl quinic acid	Phenolic acids	-0.0716245	0.339336
GZ0042	L-(+)-Arginine	Amino acids and derivatives	GZ0316	Salicylic acid O-glucoside	Others	-0.037897	0.613502
GZ0042	L-(+)-Arginine	Amino acids and derivatives	GZ0329	L-Phenylalanine	Amino acids and derivatives	0.303758	3.39337e-05
GZ0042	L-(+)-Arginine	Amino acids and derivatives	GZ0353	3-Hydroxy-3-methyl butyric acid	Organic acids	0.114075	0.127309
GZ0042	L-(+)-Arginine	Amino acids and derivatives	GZ0377	N6-Succinyl Adenosine	Nucleotide and derivatives	0.26089	0.000404264
GZ0042	L-(+)-Arginine	Amino acids and derivatives	GZ0382	Homogentisic acid	Organic acids	0.262419	0.000372598
GZ0042	L-(+)-Arginine	Amino acids and derivatives	GZ0386	quinic acid-hexoside-hexoside	Organic acids	-0.228212	0.00206151
GZ0042	L-(+)-Arginine	Amino acids and derivatives	GZ0403	N-p-Coumaroyl hydroxyagmatine	Alkaloids	-0.158787	0.0332512
GZ0042	L-(+)-Arginine	Amino acids and derivatives	GZ0407	Syringaldehyde O-glucoside	Others	-0.163746	0.0280615
GZ0042	L-(+)-Arginine	Amino acids and derivatives	GZ0419	Syringic acid O-glucoside	Phenolic acids	-0.0491198	0.512586
GZ0042	L-(+)-Arginine	Amino acids and derivatives	GZ0438	Neochlorogenic acid (5-O-Caffeoylquinic acid)	Phenolic acids	0.0454809	0.544346
GZ0042	L-(+)-Arginine	Amino acids and derivatives	GZ0439	L-Tryptophan	Amino acids and derivatives	0.243717	0.000977632
GZ0042	L-(+)-Arginine	Amino acids and derivatives	GZ0446	3-O-p-coumaroyl quinic acid O-hexoside	Phenolic acids	0.185322	0.0127512
GZ0042	L-(+)-Arginine	Amino acids and derivatives	GZ0450	Protocatechuic acid	Phenolic acids	0.0786612	0.29389
GZ0042	L-(+)-Arginine	Amino acids and derivatives	GZ0457	Cyanidin O-syringic acid	Anthocyanins	0.0152416	0.839076
GZ0042	L-(+)-Arginine	Amino acids and derivatives	GZ0460	Protocatechuic acid O-glucoside	Phenolic acids	0.101547	0.174968
GZ0042	L-(+)-Arginine	Amino acids and derivatives	GZ0461	2-Methylglutaric acid	Organic acids	0.130722	0.0802721
GZ0042	L-(+)-Arginine	Amino acids and derivatives	GZ0495	3,4-Dihydroxybenzeneacetic acid	Organic acids	0.0955622	0.201923
GZ0042	L-(+)-Arginine	Amino acids and derivatives	GZ0505	Kynurenic acid	Organic acids	0.209983	0.00466646
GZ0042	L-(+)-Arginine	Amino acids and derivatives	GZ0511	5-O-p-coumaroyl shikimic acid O-hexoside	Phenolic acids	0.000709305	0.99246
GZ0042	L-(+)-Arginine	Amino acids and derivatives	GZ0525	5-hydroxyhexanoic acid	Organic acids	0.355668	9.59744e-07
GZ0042	L-(+)-Arginine	Amino acids and derivatives	GZ0526	Flavin adenine dinucleotide (FAD)	Nucleotide and derivatives	0.0708901	0.344324
GZ0042	L-(+)-Arginine	Amino acids and derivatives	GZ0528	2-Isopropylmalate	Organic acids	0.397673	3.24148e-08
GZ0042	L-(+)-Arginine	Amino acids and derivatives	GZ0532	Tricetin-O-diglucoside	Flavonoids	0.079691	0.287596
GZ0042	L-(+)-Arginine	Amino acids and derivatives	GZ0543	Chlorogenic acid (3-O-Caffeoylquinic acid)	Phenolic acids	0.0628942	0.4016
GZ0042	L-(+)-Arginine	Amino acids and derivatives	GZ0548	1-O-p-Coumaroyl quinic acid	Phenolic acids	0.140264	0.0603772
GZ0042	L-(+)-Arginine	Amino acids and derivatives	GZ0574	Terephthalic acid	Organic acids	0.320999	1.11547e-05
GZ0042	L-(+)-Arginine	Amino acids and derivatives	GZ0578	4-O-Caffeoyl quinic acid (criptochlorogenic acid)	Phenolic acids	-0.0794011	0.289358
GZ0042	L-(+)-Arginine	Amino acids and derivatives	GZ0581	Pyrrole-2-carboxylic acid	Amino acids and derivatives	-0.0361705	0.629767
GZ0042	L-(+)-Arginine	Amino acids and derivatives	GZ0593	Protocatechuic aldehyde	Phenolic acids	0.0857427	0.252436
GZ0042	L-(+)-Arginine	Amino acids and derivatives	GZ0604	4-Hydroxybenzoic acid	Organic acids	0.0187645	0.802572
GZ0042	L-(+)-Arginine	Amino acids and derivatives	GZ0609	Luteolin-C-pentosyl-C-hexoside	Flavonoids	0.16696	0.0250817
GZ0042	L-(+)-Arginine	Amino acids and derivatives	GZ0611	Caffeic acid O-glucoside	Phenolic acids	0.0491162	0.512618
GZ0042	L-(+)-Arginine	Amino acids and derivatives	GZ0619	Quercetin-C-hexoside-hexoside-glucuronic acid-hexoside	Flavonoids	-0.0573851	0.444171
GZ0042	L-(+)-Arginine	Amino acids and derivatives	GZ0622	luteolin-C-pentoside-hexoside	Flavonoids	0.100637	0.178885
GZ0042	L-(+)-Arginine	Amino acids and derivatives	GZ0627	1-O-beta-D-Glucopyranosyl sinapate	Phenolic acids	0.165071	0.0267986
GZ0042	L-(+)-Arginine	Amino acids and derivatives	GZ0633	Cyanidin O-diacetyl-hexoside-O-glyceric acid	Anthocyanins	-0.0335436	0.654857
GZ0042	L-(+)-Arginine	Amino acids and derivatives	GZ0639	5-O-p-Coumaroylquinic acid	Phenolic acids	0.240515	0.00114497
GZ0042	L-(+)-Arginine	Amino acids and derivatives	GZ0646	Caffeic acid	Phenolic acids	-0.0163901	0.827134
GZ0042	L-(+)-Arginine	Amino acids and derivatives	GZ0660	Vanillic acid	Phenolic acids	0.0620569	0.407909
GZ0042	L-(+)-Arginine	Amino acids and derivatives	GZ0673	Luteolin-C-hexoside-hexoside-feruloyl-hexoside	Flavonoids	0.237816	0.00130599
GZ0042	L-(+)-Arginine	Amino acids and derivatives	GZ0674	luteolin-O-feruloylhexoside-C-hexoside-C-hexoside	Flavonoids	0.118431	0.113326
GZ0042	L-(+)-Arginine	Amino acids and derivatives	GZ0681	Luteolin 6-C-hexoside-8-C-pentoside	Flavonoids	-0.0654211	0.382915
GZ0042	L-(+)-Arginine	Amino acids and derivatives	GZ0683	Syringic acid	Phenolic acids	0.0707581	0.345226
GZ0042	L-(+)-Arginine	Amino acids and derivatives	GZ0689	Quercetin-C-pentoside-hexoside-feruloyl-hexoside	Flavonoids	0.171034	0.0216979
GZ0042	L-(+)-Arginine	Amino acids and derivatives	GZ0701	N-Acetyl-l-leucine	Amino acids and derivatives	0.0616526	0.410976
GZ0042	L-(+)-Arginine	Amino acids and derivatives	GZ0703	3-O-p-Coumaroyl quinic acid	Phenolic acids	0.254655	0.00056099
GZ0042	L-(+)-Arginine	Amino acids and derivatives	GZ0710	Luteolin C-hexoside	Flavonoids	0.110899	0.13832
GZ0042	L-(+)-Arginine	Amino acids and derivatives	GZ0731	Vitexin 2''-O-beta-L-rhamnoside	Flavonoids	0.447531	3.00197e-10
GZ0042	L-(+)-Arginine	Amino acids and derivatives	GZ0741	Quercetin-C-hexoside-hexoside-glyceryl-rhamnoside-rhamnoside	Flavonoids	-0.0329975	0.660123
GZ0042	L-(+)-Arginine	Amino acids and derivatives	GZ0743	3-(2-Naphthyl)-D-alanine	Amino acids and derivatives	-0.0751405	0.316097
GZ0042	L-(+)-Arginine	Amino acids and derivatives	GZ0746	4-Hydroxybenzaldehyde	Phenolic acids	-0.0403405	0.590803
GZ0042	L-(+)-Arginine	Amino acids and derivatives	GZ0747	apigenin-C-pentoside-hexoside-glucuronic acid-hexoside	Flavonoids	0.231173	0.00179438
GZ0042	L-(+)-Arginine	Amino acids and derivatives	GZ0755	Pentoside Caffeate	Organic acids	0.171682	0.0211975
GZ0042	L-(+)-Arginine	Amino acids and derivatives	GZ0759	Apigenin-6-C-glucoside (Isovitexin)	Flavonoids	0.19259	0.00959317
GZ0042	L-(+)-Arginine	Amino acids and derivatives	GZ0761	Isohemiphloin	Alkaloids	0.22196	0.002748
GZ0042	L-(+)-Arginine	Amino acids and derivatives	GZ0762	Chrysoeriol-C-pentosyl-C-hexoside	Flavonoids	0.0211282	0.778311
GZ0042	L-(+)-Arginine	Amino acids and derivatives	GZ0784	Quercetin 3-O-galactoside (Hyperin)	Flavonoids	-0.178878	0.0162791
GZ0042	L-(+)-Arginine	Amino acids and derivatives	GZ0785	Hexanoyl glycine	Amino acids and derivatives	0.208289	0.00501815
GZ0042	L-(+)-Arginine	Amino acids and derivatives	GZ0789	p-Coumaric acid	Phenolic acids	0.21253	0.00417907
GZ0042	L-(+)-Arginine	Amino acids and derivatives	GZ0790	Acetyl tryptophan	Amino acids and derivatives	-0.00425678	0.954774
GZ0042	L-(+)-Arginine	Amino acids and derivatives	GZ0794	Kaempferol 3-O-galactoside (Trifolin)	Flavonoids	-0.0619456	0.408753
GZ0042	L-(+)-Arginine	Amino acids and derivatives	GZ0796	2-(Formylamino)benzoic acid	Organic acids	0.133439	0.0741317
GZ0042	L-(+)-Arginine	Amino acids and derivatives	GZ0801	Coniferyl alcohol	Phenolic acids	0.0330833	0.659295
GZ0042	L-(+)-Arginine	Amino acids and derivatives	GZ0804	Chrysoeriol-O-feruloyl-malonyl-C-hexoside-pentoside	Flavonoids	-0.106113	0.156264
GZ0042	L-(+)-Arginine	Amino acids and derivatives	GZ0820	2-Methoxybenzoic acid	Phenolic acids	-0.0206638	0.783061
GZ0042	L-(+)-Arginine	Amino acids and derivatives	GZ0824	Quercetin O-acetylhexoside	Flavonoids	-0.0372783	0.619309
GZ0042	L-(+)-Arginine	Amino acids and derivatives	GZ0825	Tricin 5-O-hexoside	Flavonoids	0.15695	0.0353707
GZ0042	L-(+)-Arginine	Amino acids and derivatives	GZ0841	apigenin-hexoside-hexoside-glyceryl-hexoside	Flavonoids	-0.150731	0.043411
GZ0042	L-(+)-Arginine	Amino acids and derivatives	GZ0846	Hesperetin O-malonylhexoside	Flavonoids	-0.0922622	0.218011
GZ0042	L-(+)-Arginine	Amino acids and derivatives	GZ0847	Sinapic acid	Phenolic acids	0.0406619	0.587846
GZ0042	L-(+)-Arginine	Amino acids and derivatives	GZ0852	Apigenin 7-rutinoside	Flavonoids	0.132383	0.0764705
GZ0042	L-(+)-Arginine	Amino acids and derivatives	GZ0860	Syringaldehyde	Phenolic acids	-0.0990648	0.185805
GZ0042	L-(+)-Arginine	Amino acids and derivatives	GZ0864	Salicylic acid (SA)	Others	0.196338	0.00825239
GZ0042	L-(+)-Arginine	Amino acids and derivatives	GZ0867	Caffeoyl-Caffeoyl-quinic acid	Phenolic acids	-0.0143877	0.847981
GZ0042	L-(+)-Arginine	Amino acids and derivatives	GZ0870	FFA 16:1 (Palmitoleic acid, n–7)	Lipids	-0.0262735	0.726263
GZ0042	L-(+)-Arginine	Amino acids and derivatives	GZ0871	Kaempferol-malonyl-glucoside	Flavonoids	-0.105638	0.158139
GZ0042	L-(+)-Arginine	Amino acids and derivatives	GZ0883	Tricin O-glucuronic acid	Flavonoids	0.0503305	0.502236
GZ0042	L-(+)-Arginine	Amino acids and derivatives	GZ0885	Apigenin 7-O-glucoside (Cosmosiin)	Flavonoids	0.332164	5.2281e-06
GZ0042	L-(+)-Arginine	Amino acids and derivatives	GZ0896	Naringenin 7-O-glucoside (Prunin)	Flavonoids	0.302101	3.76275e-05
GZ0042	L-(+)-Arginine	Amino acids and derivatives	GZ0914	Chrysoeriol 7-O-hexoside	Flavonoids	-0.177807	0.0169416
GZ0042	L-(+)-Arginine	Amino acids and derivatives	GZ0915	Tricin 7-O-hexoside	Flavonoids	0.102116	0.172551
GZ0042	L-(+)-Arginine	Amino acids and derivatives	GZ0917	Isorhamnetin-O-acetyl-hexoside	Flavonoids	-0.0485413	0.517571
GZ0042	L-(+)-Arginine	Amino acids and derivatives	GZ0929	luteolin-C -hexoside-hexoside-pentoside	Flavonoids	-0.0644328	0.39016
GZ0042	L-(+)-Arginine	Amino acids and derivatives	GZ0931	Indole-5-carboxylic acid	Others	0.0370137	0.6218
GZ0042	L-(+)-Arginine	Amino acids and derivatives	GZ0952	Azelaic Acid	Organic acids	-0.278839	0.000150398
GZ0042	L-(+)-Arginine	Amino acids and derivatives	GZ0955	Di-O-p-coumaroyl quinic acid	Phenolic acids	0.0690948	0.356713
GZ0042	L-(+)-Arginine	Amino acids and derivatives	GZ0967	Indole-3-carboxaldehyde	Others	0.24952	0.00073033
GZ0042	L-(+)-Arginine	Amino acids and derivatives	GZ0988	Dihydroluteolin-C-pentoside-hexoside-feruloyl-acetyl-hexoside	Flavonoids	0.0384116	0.60869
GZ0042	L-(+)-Arginine	Amino acids and derivatives	GZ0992	Coniferylaldehyde	Phenolic acids	-0.330202	5.98576e-06
GZ0042	L-(+)-Arginine	Amino acids and derivatives	GZ0993	luteolin-C-feruloyl-hexoside	Flavonoids	-0.021714	0.77233
GZ0042	L-(+)-Arginine	Amino acids and derivatives	GZ0995	4-Hydroxycoumarin	Lignans and Coumarins	0.0588696	0.432455
GZ0042	L-(+)-Arginine	Amino acids and derivatives	GZ1009	luteolin-feruloyl-hexoside-pentoside	Flavonoids	0.0573089	0.444777
GZ0042	L-(+)-Arginine	Amino acids and derivatives	GZ1015	Resveratrol	Phenolic acids	-0.123713	0.0980085
GZ0042	L-(+)-Arginine	Amino acids and derivatives	GZ1037	Buddlenol E	Lipids	-0.178838	0.0163034
GZ0042	L-(+)-Arginine	Amino acids and derivatives	GZ1040	chrysoeriol-O-feruloyl-C-hexoside-hexoside	Flavonoids	-0.0932444	0.21313
GZ0042	L-(+)-Arginine	Amino acids and derivatives	GZ1044	Dihydrotricin-sinapoyl	Flavonoids	-0.0492327	0.511617
GZ0042	L-(+)-Arginine	Amino acids and derivatives	GZ1059	FFA 22:5 (Docosapentaenoic acid, n–6)	Lipids	-0.0133328	0.859005
GZ0042	L-(+)-Arginine	Amino acids and derivatives	GZ1060	FFA 22:6 (Docosahexaenoic acid, n–3)	Lipids	-0.0026151	0.972207
GZ0042	L-(+)-Arginine	Amino acids and derivatives	GZ1062	luteolin-feruloyl-hexoside-rhamnoside	Flavonoids	0.0637288	0.39537
GZ0042	L-(+)-Arginine	Amino acids and derivatives	GZ1071	Eriodictyol	Flavonoids	-0.189479	0.0108488
GZ0042	L-(+)-Arginine	Amino acids and derivatives	GZ1089	Morin	Flavonoids	0.0349591	0.641287
GZ0042	L-(+)-Arginine	Amino acids and derivatives	GZ1101	Tricin O-glycerol	Flavonoids	0.111091	0.137635
GZ0042	L-(+)-Arginine	Amino acids and derivatives	GZ1132	Cinnamic acid	Phenolic acids	-0.0536904	0.474096
GZ0042	L-(+)-Arginine	Amino acids and derivatives	GZ1147	4-Methoxycinnamic acid	Phenolic acids	-0.0102413	0.891467
GZ0042	L-(+)-Arginine	Amino acids and derivatives	GZ1182	3,4-Dimethoxycinnamic acid	Phenolic acids	-0.0156171	0.835167
GZ0042	L-(+)-Arginine	Amino acids and derivatives	GZ1185	Tricin O-malonyl rhamnoside	Flavonoids	0.0704435	0.347381
GZ0042	L-(+)-Arginine	Amino acids and derivatives	GZ1194	Tricin	Flavonoids	0.177667	0.0170299
GZ0042	L-(+)-Arginine	Amino acids and derivatives	GZ1199	Homoeriodictyol	Flavonoids	-0.0272442	0.716574
GZ0042	L-(+)-Arginine	Amino acids and derivatives	GZ1206	Chrysoeriol	Flavonoids	0.0801396	0.284882
GZ0042	L-(+)-Arginine	Amino acids and derivatives	GZ1208	Syringetin	Flavonoids	0.19028	0.0105123
GZ0042	L-(+)-Arginine	Amino acids and derivatives	GZ1212	Isorhamnetin	Flavonoids	0.169612	0.0228311
GZ0042	L-(+)-Arginine	Amino acids and derivatives	GZ1214	Tricin 4'-O-β-guaiacylglycerol	Flavonoids	0.0375241	0.617
GZ0042	L-(+)-Arginine	Amino acids and derivatives	GZ1228	Di-O-methylquercetin	Flavonoids	-0.387242	7.86403e-08
GZ0042	L-(+)-Arginine	Amino acids and derivatives	GZ1233	Tricin O-oxalic acid O-coumaroyl shikimic acid	Flavonoids	0.114214	0.126845
GZ0042	L-(+)-Arginine	Amino acids and derivatives	GZ1239	FFA 13:0 (Tridecanoic acid)	Lipids	0.0997083	0.182949
GZ0042	L-(+)-Arginine	Amino acids and derivatives	GZ1246	Dodecanedioic aicd	Organic acids	-0.209232	0.00481947
GZ0042	L-(+)-Arginine	Amino acids and derivatives	GZ1287	N-[(-)-Jasmonoyl]-(L)-Isoleucine (JA-L-Ile)	Others	0.220485	0.00293756
GZ0042	L-(+)-Arginine	Amino acids and derivatives	GZ1295	FFA 20:1 (cis-11-Eicosenoic acid, n–9)	Lipids	0.150191	0.0441766
GZ0042	L-(+)-Arginine	Amino acids and derivatives	GZ1336	3-O-Acetylpinobanksin	Flavonoids	-0.0787964	0.293059
GZ0042	L-(+)-Arginine	Amino acids and derivatives	GZ1402	13-HOTrE(r)	Lipids	-0.149626	0.0449895
GZ0042	L-(+)-Arginine	Amino acids and derivatives	GZ1406	13-HPODE	Lipids	-0.19083	0.0102866
GZ0042	L-(+)-Arginine	Amino acids and derivatives	GZ1415	13-HpOTrE(r)	Lipids	-0.0383646	0.609129
GZ0042	L-(+)-Arginine	Amino acids and derivatives	GZ1495	LysoPE 16:0 (2n isomer)	Lipids	0.270714	0.000237314
GZ0042	L-(+)-Arginine	Amino acids and derivatives	GZ1520	LysoPE 18:1 (2n isomer)	Lipids	0.198447	0.00757374
GZ0042	L-(+)-Arginine	Amino acids and derivatives	GZ1557	Lauric acid (C12:0)	Lipids	-0.12602	0.0918555
GZ0042	L-(+)-Arginine	Amino acids and derivatives	GZ1563	FFA 12:0 (Lauric acid)	Lipids	-0.124872	0.0948789
GZ0042	L-(+)-Arginine	Amino acids and derivatives	GZ1577	12,13-EODE	Lipids	-0.0125788	0.866904
GZ0042	L-(+)-Arginine	Amino acids and derivatives	GZ1636	α-Linolenic acid	Lipids	-0.325675	8.1507e-06
GZ0042	L-(+)-Arginine	Amino acids and derivatives	GZ1676	Campesterol	Others	0.199331	0.00730402
GZ0042	L-(+)-Arginine	Amino acids and derivatives	GZ1709	Acylcarnitine 4:0	Lipids	-0.318454	1.32028e-05
GZ0042	L-(+)-Arginine	Amino acids and derivatives	GZ1731	Acylcarnitine 2:0	Lipids	-0.35455	1.04368e-06
GZ0042	L-(+)-Arginine	Amino acids and derivatives	GZ1732	Histidinol	Others	-0.262481	0.000371371
GZ0042	L-(+)-Arginine	Amino acids and derivatives	GZ1736	N-Acetylputrescine	Alkaloids	-0.0470227	0.530772
GZ0042	L-(+)-Arginine	Amino acids and derivatives	GZ1737	L(+)-Ornithine	Amino acids and derivatives	0.449441	2.47056e-10
GZ0042	L-(+)-Arginine	Amino acids and derivatives	GZ1767	Choline	Others	-0.103889	0.165178
GZ0042	L-(+)-Arginine	Amino acids and derivatives	GZ1774	Trigonelline	Alkaloids	-0.0601033	0.422855
GZ0042	L-(+)-Arginine	Amino acids and derivatives	GZ1778	L-Proline	Amino acids and derivatives	0.241567	0.00108731
GZ0042	L-(+)-Arginine	Amino acids and derivatives	GZ1783	4-Guanidinobutyric acid	Organic acids	0.0073998	0.921465
GZ0042	L-(+)-Arginine	Amino acids and derivatives	GZ1786	Adenosine 3'-monophosphate	Nucleotide and derivatives	0.00906927	0.903824
GZ0042	L-(+)-Arginine	Amino acids and derivatives	GZ1788	S-(5'-Adenosyl)-L-methionine	Amino acids and derivatives	-0.0778034	0.299203
GZ0042	L-(+)-Arginine	Amino acids and derivatives	GZ1790	5-Aminolevulinate	Organic acids	0.0200492	0.78936
GZ0042	L-(+)-Arginine	Amino acids and derivatives	GZ1796	L-(+)-Lysine	Amino acids and derivatives	0.38965	6.42662e-08
GZ0042	L-(+)-Arginine	Amino acids and derivatives	GZ1797	L-Homoserine	Amino acids and derivatives	0.302032	3.77883e-05
GZ0042	L-(+)-Arginine	Amino acids and derivatives	GZ1800	2-Hydroxy-6-aminopurine	Nucleotide and derivatives	0.0441679	0.55604
GZ0042	L-(+)-Arginine	Amino acids and derivatives	GZ1820	2-Picolinic acid	Organic acids	-0.0159667	0.831532
GZ0042	L-(+)-Arginine	Amino acids and derivatives	GZ1830	Guanosine 5'-monophosphate	Nucleotide and derivatives	0.0131432	0.86099
GZ0042	L-(+)-Arginine	Amino acids and derivatives	GZ1831	Adenosine 5''-Diphosphate	Nucleotide and derivatives	0.0882737	0.23865
GZ0042	L-(+)-Arginine	Amino acids and derivatives	GZ1834	Inosine 5'-monophosphate	Nucleotide and derivatives	0.0206233	0.783476
GZ0042	L-(+)-Arginine	Amino acids and derivatives	GZ1839	Nicotinic acid adenine dinucleotide	Nucleotide and derivatives	0.0851934	0.255499
GZ0042	L-(+)-Arginine	Amino acids and derivatives	GZ1843	Guanine	Nucleotide and derivatives	0.0832782	0.266378
GZ0042	L-(+)-Arginine	Amino acids and derivatives	GZ1849	5-Methylcytosine	Nucleotide and derivatives	0.073118	0.329335
GZ0042	L-(+)-Arginine	Amino acids and derivatives	GZ1853	Adenine	Nucleotide and derivatives	0.1853	0.0127619
GZ0042	L-(+)-Arginine	Amino acids and derivatives	GZ1857	Xanthine	Nucleotide and derivatives	-0.0232711	0.756499
GZ0042	L-(+)-Arginine	Amino acids and derivatives	GZ1863	Uracil	Nucleotide and derivatives	-0.0779297	0.298416
GZ0042	L-(+)-Arginine	Amino acids and derivatives	GZ1868	D(-)-Threose	Others	0.128425	0.0857746
GZ0042	L-(+)-Arginine	Amino acids and derivatives	GZ1870	L-Tyramine	Amino acids and derivatives	0.154271	0.0386642
GZ0042	L-(+)-Arginine	Amino acids and derivatives	GZ1871	Hydroxyphenethylamine	Others	0.0927133	0.21576
GZ0042	L-(+)-Arginine	Amino acids and derivatives	GZ1897	S-(5'-Adenosy)-L-homocysteine	Amino acids and derivatives	0.214599	0.0038174
GZ0042	L-(+)-Arginine	Amino acids and derivatives	GZ1907	Allopurinol	Others	0.0825153	0.270799
GZ0042	L-(+)-Arginine	Amino acids and derivatives	GZ1924	Niacinamide	Others	0.18259	0.0141555
GZ0042	L-(+)-Arginine	Amino acids and derivatives	GZ1939	4-Pyridoxic acid O-hexoside	Others	-0.0362133	0.629361
GZ0042	L-(+)-Arginine	Amino acids and derivatives	GZ1963	Kinetin 9-riboside	Others	0.114458	0.126029
GZ0042	L-(+)-Arginine	Amino acids and derivatives	GZ1969	serotonin	Others	0.143054	0.0553949
GZ0042	L-(+)-Arginine	Amino acids and derivatives	GZ1993	N-hexosyl-p-coumaroyl putrescine	Alkaloids	0.0192131	0.797952
GZ0042	L-(+)-Arginine	Amino acids and derivatives	GZ2009	Aminopurine	Others	-0.0914077	0.222322
GZ0042	L-(+)-Arginine	Amino acids and derivatives	GZ2028	6-Methylmercaptopurine	Nucleotide and derivatives	0.294363	6.04594e-05
GZ0042	L-(+)-Arginine	Amino acids and derivatives	GZ2045	Adenosine O-ribose	Nucleotide and derivatives	0.0485969	0.517091
GZ0042	L-(+)-Arginine	Amino acids and derivatives	GZ2056	N-(4'-O-glycosyl)-p-coumaroyl agmatine	Alkaloids	-0.049178	0.512087
GZ0042	L-(+)-Arginine	Amino acids and derivatives	GZ2078	N-(4'-O-glycosyl)-feruloyl agmatine	Alkaloids	0.0443769	0.554171
GZ0042	L-(+)-Arginine	Amino acids and derivatives	GZ2084	trans-zeatin N-glucoside	Others	-0.0273053	0.715966
GZ0042	L-(+)-Arginine	Amino acids and derivatives	GZ2085	D-Pantothenic acid	Others	0.137847	0.0649867
GZ0042	L-(+)-Arginine	Amino acids and derivatives	GZ2088	N'-p-Coumaroyl putrescine	Alkaloids	-0.024906	0.739986
GZ0042	L-(+)-Arginine	Amino acids and derivatives	GZ2099	Phenethylamine	Others	0.193345	0.00930856
GZ0042	L-(+)-Arginine	Amino acids and derivatives	GZ2106	sinapoylGallic acid	Phenolic acids	-0.109224	0.144412
GZ0042	L-(+)-Arginine	Amino acids and derivatives	GZ2125	10-Formyl-THF	Others	-0.0711263	0.342715
GZ0042	L-(+)-Arginine	Amino acids and derivatives	GZ2147	Methoxyindoleacetic acid	Others	0.246053	0.000870051
GZ0042	L-(+)-Arginine	Amino acids and derivatives	GZ2148	N'-Feruloyl putrescine	Alkaloids	0.203644	0.00610794
GZ0042	L-(+)-Arginine	Amino acids and derivatives	GZ2163	O-Feruloyl coumarin	Lignans and Coumarins	-0.0782115	0.296668
GZ0042	L-(+)-Arginine	Amino acids and derivatives	GZ2192	Cyanidin 3-O-glucoside (Kuromanin)	Anthocyanins	-0.12574	0.092587
GZ0042	L-(+)-Arginine	Amino acids and derivatives	GZ2194	N-p-Coumaroyl agmatine	Alkaloids	-0.0978487	0.191291
GZ0042	L-(+)-Arginine	Amino acids and derivatives	GZ2204	4-Methyl-5-thiazoleethanol	Others	0.0608617	0.417016
GZ0042	L-(+)-Arginine	Amino acids and derivatives	GZ2205	N-Acetyl-L-tyrosine	Amino acids and derivatives	0.198349	0.00760416
GZ0042	L-(+)-Arginine	Amino acids and derivatives	GZ2233	N-Feruloyl agmatine	Alkaloids	0.0568508	0.448431
GZ0042	L-(+)-Arginine	Amino acids and derivatives	GZ2259	N-Feruloyl spermidine	Alkaloids	0.0571402	0.44612
GZ0042	L-(+)-Arginine	Amino acids and derivatives	GZ2264	6-C-hexosyl-luteolin O-hexoside	Flavonoids	-0.125718	0.092644
GZ0042	L-(+)-Arginine	Amino acids and derivatives	GZ2277	Quercetin-5-O-malonylhexosyl-hexoside	Flavonoids	0.0482138	0.520404
GZ0042	L-(+)-Arginine	Amino acids and derivatives	GZ2281	p-Aminobenzoate	Phenolic acids	0.175334	0.0185614
GZ0042	L-(+)-Arginine	Amino acids and derivatives	GZ2284	Cyanidin 3-O-malonylhexoside	Anthocyanins	-0.00104439	0.988898
GZ0042	L-(+)-Arginine	Amino acids and derivatives	GZ2288	6-C-hexosyl chrysoeriol O-hexoside	Flavonoids	-0.0649735	0.386186
GZ0042	L-(+)-Arginine	Amino acids and derivatives	GZ2292	3-O-Feruloyl quinic acid	Phenolic acids	0.000403492	0.995711
GZ0042	L-(+)-Arginine	Amino acids and derivatives	GZ2295	Ferulic acid O-caffeoyl-O-hexoside	Phenolic acids	-0.013547	0.856765
GZ0042	L-(+)-Arginine	Amino acids and derivatives	GZ2305	(+)-Gallocatechin -hexoside	Phenolic acids	-0.176342	0.0178854
GZ0042	L-(+)-Arginine	Amino acids and derivatives	GZ2331	Apigenin-Di-C,C-hexoside	Flavonoids	0.057442	0.443718
GZ0042	L-(+)-Arginine	Amino acids and derivatives	GZ2342	N-Phenylacetylglycine	Amino acids and derivatives	0.0831442	0.267151
GZ0042	L-(+)-Arginine	Amino acids and derivatives	GZ2348	C-hexosyl-luteolin C-pentoside	Flavonoids	-0.136799	0.0670739
GZ0042	L-(+)-Arginine	Amino acids and derivatives	GZ2351	8-C-hexosyl chrysoeriol O-hexoside	Flavonoids	-0.109779	0.14237
GZ0042	L-(+)-Arginine	Amino acids and derivatives	GZ2358	C-hexosyl-chrysoeriol O-hexoside	Flavonoids	-0.0691072	0.356625
GZ0042	L-(+)-Arginine	Amino acids and derivatives	GZ2362	6-C-hexoside-luteolin O-hexoside	Flavonoids	-0.0632537	0.398909
GZ0042	L-(+)-Arginine	Amino acids and derivatives	GZ2366	Cyanidin O-malonyl-malonylhexoside	Anthocyanins	-0.0490615	0.513088
GZ0042	L-(+)-Arginine	Amino acids and derivatives	GZ2372	Myricetin 3-O-galactoside	Flavonoids	0.00299248	0.968198
GZ0042	L-(+)-Arginine	Amino acids and derivatives	GZ2373	luteolin O-hexoside-feruloylpentoside	Flavonoids	0.185904	0.0124684
GZ0042	L-(+)-Arginine	Amino acids and derivatives	GZ2406	Luteolin 3',7-di-O-glucoside	Flavonoids	0.0925321	0.216662
GZ0042	L-(+)-Arginine	Amino acids and derivatives	GZ2408	1-O-Feruloyl quinic acid	Phenolic acids	0.0971455	0.194516
GZ0042	L-(+)-Arginine	Amino acids and derivatives	GZ2421	Luteolin O-hexosyl-O-pentoside	Flavonoids	-0.0754227	0.314278
GZ0042	L-(+)-Arginine	Amino acids and derivatives	GZ2422	Feruloyl syringic acid	Phenolic acids	0.000515798	0.994517
GZ0042	L-(+)-Arginine	Amino acids and derivatives	GZ2423	Pelargonidin 3-O-malonyl-malonylhexoside	Anthocyanins	-0.0305693	0.683738
GZ0042	L-(+)-Arginine	Amino acids and derivatives	GZ2424	Tricin 7-O-hexosyl-O-hexoside	Flavonoids	0.205004	0.00576882
GZ0042	L-(+)-Arginine	Amino acids and derivatives	GZ2432	Eriodictyol C-hexoside	Flavonoids	-0.12688	0.0896438
GZ0042	L-(+)-Arginine	Amino acids and derivatives	GZ2434	luteolin-C-hexoside	Flavonoids	-0.148777	0.0462334
GZ0042	L-(+)-Arginine	Amino acids and derivatives	GZ2439	naringenin-C-hexoside-O-hexoside	Flavonoids	0.274069	0.000196915
GZ0042	L-(+)-Arginine	Amino acids and derivatives	GZ2471	Nicotinic Acid Methyl Ester (Methyl Nicotinate)	Others	-0.203066	0.00625743
GZ0042	L-(+)-Arginine	Amino acids and derivatives	GZ2479	Isovitexin	Flavonoids	0.0297188	0.692084
GZ0042	L-(+)-Arginine	Amino acids and derivatives	GZ2483	Hesperetin-C-hexosyl-O-Pentoside	Flavonoids	0.126638	0.0902628
GZ0042	L-(+)-Arginine	Amino acids and derivatives	GZ2484	Chrysoeriol O-hexosyl-O-pentoside	Flavonoids	-0.102789	0.169725
GZ0042	L-(+)-Arginine	Amino acids and derivatives	GZ2489	Tricin 4'-O-(β-guaiacylglyceryl) ether 5-O-hexosyl-O-hexoside	Flavonoids	0.0735001	0.326807
GZ0042	L-(+)-Arginine	Amino acids and derivatives	GZ2490	Tricin 4'-O-(β-guaiacylglyceryl) ether 5-O-hexoside	Flavonoids	0.0488004	0.515335
GZ0042	L-(+)-Arginine	Amino acids and derivatives	GZ2496	Chrysoeriol C-hexosyl-O-rhamnoside	Flavonoids	-0.0841098	0.261616
GZ0042	L-(+)-Arginine	Amino acids and derivatives	GZ2498	chrysoeriol-O-hexoside-malonyl-hexoside	Flavonoids	-0.034679	0.643963
GZ0042	L-(+)-Arginine	Amino acids and derivatives	GZ2513	Quercetin 3-O-glucoside (Isotrifoliin)	Flavonoids	-0.012746	0.865151
GZ0042	L-(+)-Arginine	Amino acids and derivatives	GZ2517	O-Feruloyl 4-hydroxylcoumarin	Lignans and Coumarins	0.0366343	0.62538
GZ0042	L-(+)-Arginine	Amino acids and derivatives	GZ2519	Kaempferol 3-O-glucoside (Astragalin)	Flavonoids	-0.0814074	0.277306
GZ0042	L-(+)-Arginine	Amino acids and derivatives	GZ2523	Isorhamnetin 5-O-hexoside	Flavonoids	0.136738	0.0671962
GZ0042	L-(+)-Arginine	Amino acids and derivatives	GZ2525	apigenin-C-rutinoside	Flavonoids	-0.0500745	0.504415
GZ0042	L-(+)-Arginine	Amino acids and derivatives	GZ2536	Chrysoeriol 8-C-hexoside	Flavonoids	-0.132806	0.0755281
GZ0042	L-(+)-Arginine	Amino acids and derivatives	GZ2539	Apigenin O-hexosyl-O-pentoside	Flavonoids	0.355668	9.59809e-07
GZ0042	L-(+)-Arginine	Amino acids and derivatives	GZ2541	Naringenin-hexoside	Flavonoids	-0.0438304	0.559065
GZ0042	L-(+)-Arginine	Amino acids and derivatives	GZ2565	3',4',5'-Dihydrotricetin O-hexosyl-O-hexoside	Flavonoids	0.0282332	0.70675
GZ0042	L-(+)-Arginine	Amino acids and derivatives	GZ2580	3-Hydroxy-4-methoxycinnamic acid	Phenolic acids	0.0776003	0.30047
GZ0042	L-(+)-Arginine	Amino acids and derivatives	GZ2581	Kaempferol-O-Pentoside-O-hexoside	Flavonoids	0.188061	0.0114674
GZ0042	L-(+)-Arginine	Amino acids and derivatives	GZ2588	Luteolin-O-(O-malonyl)-β-D-glucoside	Flavonoids	0.0497865	0.506873
GZ0042	L-(+)-Arginine	Amino acids and derivatives	GZ2589	chrysoeriol-O-hexoside-C-hexoside-feruloyl	Flavonoids	0.0466235	0.534271
GZ0042	L-(+)-Arginine	Amino acids and derivatives	GZ2593	Syringetin 7-O-hexoside	Flavonoids	0.205023	0.00576412
GZ0042	L-(+)-Arginine	Amino acids and derivatives	GZ2594	Kaempferide	Flavonoids	-0.0512549	0.494407
GZ0042	L-(+)-Arginine	Amino acids and derivatives	GZ2599	Diosmetin-O-rutin	Flavonoids	0.0257693	0.731313
GZ0042	L-(+)-Arginine	Amino acids and derivatives	GZ2603	Isorhamnetin O-hexoside	Flavonoids	-0.0220052	0.769362
GZ0042	L-(+)-Arginine	Amino acids and derivatives	GZ2604	Tricin di-O-hexoside	Flavonoids	0.118079	0.114408
GZ0042	L-(+)-Arginine	Amino acids and derivatives	GZ2610	L-Glutaminyl-L-valyl-L-valyl-L-cysteine	Amino acids and derivatives	0.0548532	0.464561
GZ0042	L-(+)-Arginine	Amino acids and derivatives	GZ2627	Hydroxymyricetin	Flavonoids	0.0448726	0.549749
GZ0042	L-(+)-Arginine	Amino acids and derivatives	GZ2639	Hesperetin-O-glucoside	Flavonoids	-0.126574	0.0904253
GZ0042	L-(+)-Arginine	Amino acids and derivatives	GZ2649	C-hexosyl-apigenin O-pentoside	Flavonoids	0.0568281	0.448612
GZ0042	L-(+)-Arginine	Amino acids and derivatives	GZ2653	Tricin -O-(syringyl alcohol) ether 5-O-hexoside	Flavonoids	0.0544551	0.467814
GZ0042	L-(+)-Arginine	Amino acids and derivatives	GZ2655	8-Methyl-2-oxo-4-phenyl-2H-chromen-7-yl 4-(hexyloxy)benzoate	Phenolic acids	0.0497384	0.507284
GZ0042	L-(+)-Arginine	Amino acids and derivatives	GZ2657	Tricin O-rhamnosyl-O-malonylhexoside	Flavonoids	0.179776	0.0157418
GZ0042	L-(+)-Arginine	Amino acids and derivatives	GZ2664	Tricin 4'-O-(β-guaiacylglyceryl) ether-O-rutinoside	Flavonoids	0.142036	0.0571724
GZ0042	L-(+)-Arginine	Amino acids and derivatives	GZ2666	Selgin O-hexosyl-O-hexoside	Flavonoids	0.0911044	0.223867
GZ0042	L-(+)-Arginine	Amino acids and derivatives	GZ2667	Tricin 4'-O-(β-guaiacylglyceryl) ether 7-O-hexoside	Flavonoids	0.0923298	0.217673
GZ0042	L-(+)-Arginine	Amino acids and derivatives	GZ2670	Eriodictyol O-malonylhexoside	Flavonoids	0.0129285	0.863238
GZ0042	L-(+)-Arginine	Amino acids and derivatives	GZ2674	Tricin O-feruloylhexoside O-hexoside	Flavonoids	0.104178	0.163999
GZ0042	L-(+)-Arginine	Amino acids and derivatives	GZ2678	Naringenin O-malonylhexoside	Flavonoids	0.280485	0.000136884
GZ0042	L-(+)-Arginine	Amino acids and derivatives	GZ2690	Quercetin-3-O-(6''-O-malonyl)-glucoside	Flavonoids	-0.019169	0.798405
GZ0042	L-(+)-Arginine	Amino acids and derivatives	GZ2692	Tricetin O-malonylhexoside	Flavonoids	-0.113472	0.129346
GZ0042	L-(+)-Arginine	Amino acids and derivatives	GZ2693	Tricin O-malonylhexoside	Flavonoids	0.225714	0.00231451
GZ0042	L-(+)-Arginine	Amino acids and derivatives	GZ2694	Tricin 4'-O-(β-guaiacylglyceryl) ether O-hexoside	Flavonoids	0.105031	0.160555
GZ0042	L-(+)-Arginine	Amino acids and derivatives	GZ2697	FA 13:2	Lipids	0.0147472	0.844229
GZ0042	L-(+)-Arginine	Amino acids and derivatives	GZ2720	Quercetin-O-(O-malonyl)-glucoside	Flavonoids	-0.201274	0.00674153
GZ0042	L-(+)-Arginine	Amino acids and derivatives	GZ2730	luteolinC-hexosideO-rhamnoside-O-hexoside	Flavonoids	0.134007	0.0728985
GZ0042	L-(+)-Arginine	Amino acids and derivatives	GZ2736	Chrysoeriol C-hexoside	Flavonoids	0.215283	0.00370416
GZ0042	L-(+)-Arginine	Amino acids and derivatives	GZ2748	N',N"-p-coumaroyl-feruloyl putrescine	Alkaloids	0.220294	0.00296301
GZ0042	L-(+)-Arginine	Amino acids and derivatives	GZ2761	3’,4’,5’-Tricetin O-rutinoside	Flavonoids	-0.0156289	0.835045
GZ0042	L-(+)-Arginine	Amino acids and derivatives	GZ2770	Tricin O-sinapoylhexoside	Flavonoids	0.143511	0.0546123
GZ0042	L-(+)-Arginine	Amino acids and derivatives	GZ2773	Chrysoeriol-O-hexosyl O-feruloyl-O-hexoside	Flavonoids	0.0546027	0.466606
GZ0042	L-(+)-Arginine	Amino acids and derivatives	GZ2800	Tricin O-vanilloylhexoside	Flavonoids	0.103488	0.166824
GZ0042	L-(+)-Arginine	Amino acids and derivatives	GZ2803	Chrysin 5-O-glucoside (Toringin)	Flavonoids	-0.137499	0.065674
GZ0042	L-(+)-Arginine	Amino acids and derivatives	GZ2808	chrysoeriol-C-hexoside-O-feruloyl-pentoside	Flavonoids	0.0339534	0.650916
GZ0042	L-(+)-Arginine	Amino acids and derivatives	GZ2812	chrysoeriol-C-hexoside-O-feruloyl-O-pentoside	Flavonoids	0.0714607	0.340445
GZ0042	L-(+)-Arginine	Amino acids and derivatives	GZ2860	Tricin-O-rutinoside	Flavonoids	0.166626	0.025378
GZ0042	L-(+)-Arginine	Amino acids and derivatives	GZ2867	Chrysin O-malonylhexoside	Flavonoids	-0.0236733	0.752426
GZ0042	L-(+)-Arginine	Amino acids and derivatives	GZ2883	sinapoyl Ferulic acid	Organic acids	-0.051396	0.493219
GZ0042	L-(+)-Arginine	Amino acids and derivatives	GZ2895	Tricin O-phenylformic acid	Flavonoids	0.127502	0.0880706
GZ0042	L-(+)-Arginine	Amino acids and derivatives	GZ2910	Quercetin-C-hexoside	Flavonoids	-0.0432046	0.564696
GZ0042	L-(+)-Arginine	Amino acids and derivatives	GZ2912	Kaempferol	Flavonoids	0.01923	0.797778
GZ0042	L-(+)-Arginine	Amino acids and derivatives	GZ2919	Tricin-C-hexoside-p-hydroxybenzoyl-succinyl-rhamnoside	Flavonoids	0.100184	0.180861
GZ0042	L-(+)-Arginine	Amino acids and derivatives	GZ2925	Tricin 4'-O-syringyl alcohol	Flavonoids	0.0914979	0.221864
GZ0042	L-(+)-Arginine	Amino acids and derivatives	GZ2954	Tricin -O-syringyl alcohol isomer	Flavonoids	0.0792002	0.290584
GZ0042	L-(+)-Arginine	Amino acids and derivatives	GZ3013	6-MethylCoumarin	Lignans and Coumarins	-0.0536345	0.474557
GZ0042	L-(+)-Arginine	Amino acids and derivatives	GZ3060	Tricin 4'-O-syringic acid	Flavonoids	0.00205215	0.978188
GZ0042	L-(+)-Arginine	Amino acids and derivatives	GZ3090	FA 11:3	Lipids	0.141549	0.0580396
GZ0042	L-(+)-Arginine	Amino acids and derivatives	GZ3179	D-erythro-Dihydrosphingosine	Others	0.190517	0.0104146
GZ0042	L-(+)-Arginine	Amino acids and derivatives	GZ3187	DGMG (18:1)	Lipids	0.0520327	0.487871
GZ0042	L-(+)-Arginine	Amino acids and derivatives	GZ3191	DGMG (18:2) isomer2	Lipids	0.0791701	0.290768
GZ0042	L-(+)-Arginine	Amino acids and derivatives	GZ3192	MAG (18:3) isomer5	Lipids	0.0463699	0.536499
GZ0042	L-(+)-Arginine	Amino acids and derivatives	GZ3197	Cholesterol	Others	-0.231488	0.00176787
GZ0042	L-(+)-Arginine	Amino acids and derivatives	GZ3199	LysoPE 18:3	Lipids	0.104756	0.161661
GZ0042	L-(+)-Arginine	Amino acids and derivatives	GZ3204	LysoPC 15:1	Lipids	0.135412	0.0699182
GZ0042	L-(+)-Arginine	Amino acids and derivatives	GZ3209	LysoPC 18:3 (2n isomer)	Lipids	0.0931151	0.213768
GZ0042	L-(+)-Arginine	Amino acids and derivatives	GZ3211	LysoPC 16:0p	Lipids	0.0834421	0.265435
GZ0042	L-(+)-Arginine	Amino acids and derivatives	GZ3213	LysoPC 14:0	Lipids	0.182477	0.0142164
GZ0042	L-(+)-Arginine	Amino acids and derivatives	GZ3241	LysoPC 16:1 (2n isomer)	Lipids	0.0743048	0.321525
GZ0042	L-(+)-Arginine	Amino acids and derivatives	GZ3259	LysoPC 16:1	Lipids	0.0892797	0.23332
GZ0042	L-(+)-Arginine	Amino acids and derivatives	GZ3260	Glycidyl oleate	Lipids	-0.0209899	0.779724
GZ0042	L-(+)-Arginine	Amino acids and derivatives	GZ3267	lysoPE 20:5 (sn-2)	Lipids	0.0885185	0.237345
GZ0042	L-(+)-Arginine	Amino acids and derivatives	GZ3268	LysoPE 18:1	Lipids	0.10337	0.167313
GZ0042	L-(+)-Arginine	Amino acids and derivatives	GZ3269	lysoPE 18:2 (sn-1)	Lipids	0.124792	0.095093
GZ0042	L-(+)-Arginine	Amino acids and derivatives	GZ3279	LysoPC 18:2 (2n isomer)	Lipids	0.131744	0.0779163
GZ0042	L-(+)-Arginine	Amino acids and derivatives	GZ3286	lysoPC 18:2 (sn-2)	Lipids	0.0957064	0.20124
GZ0042	L-(+)-Arginine	Amino acids and derivatives	GZ3290	LysoPC 15:0	Lipids	0.107778	0.149834
GZ0042	L-(+)-Arginine	Amino acids and derivatives	GZ3293	DGMG (18:2) isomer3	Lipids	0.157054	0.0352473
GZ0042	L-(+)-Arginine	Amino acids and derivatives	GZ3301	4-Hydroxy-3,5-diisopropylbenzaldehyde	Phenolic acids	-0.149167	0.0456581
GZ0042	L-(+)-Arginine	Amino acids and derivatives	GZ3304	LysoPE 18:2 (2n isomer)	Lipids	0.104429	0.162982
GZ0042	L-(+)-Arginine	Amino acids and derivatives	GZ3305	LPE 18:2	Lipids	0.129417	0.0833628
GZ0042	L-(+)-Arginine	Amino acids and derivatives	GZ3307	lysoPC 17:1 (sn-1)	Lipids	0.0681271	0.363504
GZ0042	L-(+)-Arginine	Amino acids and derivatives	GZ3309	LysoPC 18:2	Lipids	0.143722	0.0542541
GZ0042	L-(+)-Arginine	Amino acids and derivatives	GZ3319	MAG (18:3) isomer2	Lipids	0.107111	0.152388
GZ0042	L-(+)-Arginine	Amino acids and derivatives	GZ3326	lysoPE 16:0 (sn-2)	Lipids	-0.000859639	0.990862
GZ0042	L-(+)-Arginine	Amino acids and derivatives	GZ3329	LysoPC 14:1	Lipids	0.0924086	0.217279
GZ0042	L-(+)-Arginine	Amino acids and derivatives	GZ3349	lysoPC 18:0p	Lipids	0.176332	0.0178922
GZ0042	L-(+)-Arginine	Amino acids and derivatives	GZ3365	LysoPE 16:0	Lipids	0.0482548	0.520049
GZ0042	L-(+)-Arginine	Amino acids and derivatives	GZ3379	LysoPC 18:3	Lipids	0.0660482	0.378362
GZ0042	L-(+)-Arginine	Amino acids and derivatives	GZ3380	LysoPC 16:0 (2n isomer)	Lipids	0.0872711	0.244047
GZ0042	L-(+)-Arginine	Amino acids and derivatives	GZ3399	LysoPC 18:1 (2n isomer)	Lipids	0.0844908	0.259454
GZ0042	L-(+)-Arginine	Amino acids and derivatives	GZ3400	LysoPC 18:0 (2n isomer)	Lipids	0.0708116	0.344861
GZ0042	L-(+)-Arginine	Amino acids and derivatives	GZ3409	Punicic acid	Lipids	-0.205526	0.00564315
GZ0042	L-(+)-Arginine	Amino acids and derivatives	GZ3410	FA 18:3	Lipids	-0.248444	0.000771315
GZ0042	L-(+)-Arginine	Amino acids and derivatives	GZ3415	LysoPE 18:0 (2n isomer)	Lipids	0.144575	0.0528243
GZ0042	L-(+)-Arginine	Amino acids and derivatives	GZ3430	LysoPC 18:1	Lipids	0.0940969	0.208957
GZ0042	L-(+)-Arginine	Amino acids and derivatives	GZ3431	LysoPC 20:4	Lipids	0.107607	0.150484
GZ0042	L-(+)-Arginine	Amino acids and derivatives	GZ3445	FA 18:4	Lipids	-0.0480485	0.521837
GZ0042	L-(+)-Arginine	Amino acids and derivatives	GZ3455	9-Hydroxy-(10E,12Z,15Z)-octadecatrienoic acid	Lipids	-0.23011	0.00188646
GZ0042	L-(+)-Arginine	Amino acids and derivatives	GZ3483	FA 18:5	Lipids	0.0335746	0.654558
GZ0042	L-(+)-Arginine	Amino acids and derivatives	GZ3497	Phthalic anhydride	Others	0.123515	0.098551
GZ0042	L-(+)-Arginine	Amino acids and derivatives	GZ3507	LysoPC 18:0	Lipids	-0.0137515	0.854626
GZ0042	L-(+)-Arginine	Amino acids and derivatives	GZ3509	Octadeca-11E,13E,15Z-trienoic acid	Lipids	0.127328	0.0885083
GZ0042	L-(+)-Arginine	Amino acids and derivatives	GZ3529	MG 18:4	Lipids	0.0146409	0.845338
GZ0042	L-(+)-Arginine	Amino acids and derivatives	GZ3547	MG 18:3	Lipids	-0.107036	0.152673
GZ0042	L-(+)-Arginine	Amino acids and derivatives	GZ3548	MAG (18:3) isomer4	Lipids	-0.0850889	0.256084
GZ0042	L-(+)-Arginine	Amino acids and derivatives	GZ3549	lysoPE 20:1 (sn-2)	Lipids	0.0470474	0.530556
GZ0042	L-(+)-Arginine	Amino acids and derivatives	GZ3563	Taurocholic acid	Organic acids	0.141553	0.0580311
GZ0042	L-(+)-Arginine	Amino acids and derivatives	GZ3587	FA 18:2	Lipids	-0.0828888	0.268628
GZ0042	L-(+)-Arginine	Amino acids and derivatives	GZ3602	MG 18:2	Lipids	-0.00876856	0.906999
GZ0042	L-(+)-Arginine	Amino acids and derivatives	GZ3636	Menaquinone (K2)	Others	-0.168758	0.0235356
GZ0046	L-Histidine	Amino acids and derivatives	GZ0030	trans,trans-Muconic acid	Organic acids	0.223073	0.00261236
GZ0046	L-Histidine	Amino acids and derivatives	GZ0031	3-N-Methyl-L-histidine	Amino acids and derivatives	0.335922	4.02374e-06
GZ0046	L-Histidine	Amino acids and derivatives	GZ0042	L-(+)-Arginine	Amino acids and derivatives	0.546824	1.99881e-15
GZ0046	L-Histidine	Amino acids and derivatives	GZ0046	L-Histidine	Amino acids and derivatives	1	0
GZ0046	L-Histidine	Amino acids and derivatives	GZ0048	L-Aspartic acid	Amino acids and derivatives	0.155674	0.0369082
GZ0046	L-Histidine	Amino acids and derivatives	GZ0056	L-Glutamic acid	Amino acids and derivatives	0.451003	2.10447e-10
GZ0046	L-Histidine	Amino acids and derivatives	GZ0060	L-Asparagine	Amino acids and derivatives	0.559649	3.16635e-16
GZ0046	L-Histidine	Amino acids and derivatives	GZ0062	L-Glutamine	Amino acids and derivatives	0.325204	8.41448e-06
GZ0046	L-Histidine	Amino acids and derivatives	GZ0064	L-Serine	Amino acids and derivatives	0.00270129	0.971291
GZ0046	L-Histidine	Amino acids and derivatives	GZ0070	L-Cysteine	Amino acids and derivatives	0.141652	0.0578545
GZ0046	L-Histidine	Amino acids and derivatives	GZ0071	D-Sorbitol	Others	-0.113976	0.127643
GZ0046	L-Histidine	Amino acids and derivatives	GZ0073	L-Citrulline	Amino acids and derivatives	0.154453	0.0384326
GZ0046	L-Histidine	Amino acids and derivatives	GZ0082	L-Threonine	Amino acids and derivatives	-0.134038	0.0728317
GZ0046	L-Histidine	Amino acids and derivatives	GZ0086	D(+)-Melezitose	Others	-0.156639	0.0357397
GZ0046	L-Histidine	Amino acids and derivatives	GZ0088	Glucose	Others	-0.0309548	0.679968
GZ0046	L-Histidine	Amino acids and derivatives	GZ0095	Anthranilate O-hexosyl-O-hexoside	Phenolic acids	-0.0201543	0.788282
GZ0046	L-Histidine	Amino acids and derivatives	GZ0096	D-(+)-Sucrose	Others	-0.0735327	0.326592
GZ0046	L-Histidine	Amino acids and derivatives	GZ0097	Galactinol	Nucleotide and derivatives	-0.0852011	0.255455
GZ0046	L-Histidine	Amino acids and derivatives	GZ0118	Citric acid	Organic acids	-0.179935	0.0156481
GZ0046	L-Histidine	Amino acids and derivatives	GZ0128	Creatine	Organic acids	0.183834	0.0134999
GZ0046	L-Histidine	Amino acids and derivatives	GZ0129	D-Xylonic acid	Organic acids	0.194855	0.00876177
GZ0046	L-Histidine	Amino acids and derivatives	GZ0134	L(-)-Malic acid	Organic acids	0.0400813	0.593193
GZ0046	L-Histidine	Amino acids and derivatives	GZ0138	3-Hydroxybutyrate	Organic acids	-0.438632	7.32782e-10
GZ0046	L-Histidine	Amino acids and derivatives	GZ0140	Pyruvic acid	Organic acids	-0.0312449	0.677135
GZ0046	L-Histidine	Amino acids and derivatives	GZ0144	Uridine 5'-diphospho-D-glucose	Nucleotide and derivatives	0.0986151	0.18782
GZ0046	L-Histidine	Amino acids and derivatives	GZ0158	Deoxyribose 5-phosphate	Nucleotide and derivatives	-0.0770939	0.303645
GZ0046	L-Histidine	Amino acids and derivatives	GZ0160	Quinic acid	Phenolic acids	0.205239	0.00571187
GZ0046	L-Histidine	Amino acids and derivatives	GZ0167	NADP	Others	-0.000577076	0.993866
GZ0046	L-Histidine	Amino acids and derivatives	GZ0169	Glutathione reduced form	Amino acids and derivatives	0.0709953	0.343607
GZ0046	L-Histidine	Amino acids and derivatives	GZ0173	Adenosine 5'-monophosphate	Nucleotide and derivatives	0.009075	0.903764
GZ0046	L-Histidine	Amino acids and derivatives	GZ0181	3-Hydroxypropanoic acid	Organic acids	-0.227699	0.00211137
GZ0046	L-Histidine	Amino acids and derivatives	GZ0187	Glutathione oxidized	Amino acids and derivatives	0.312468	1.95108e-05
GZ0046	L-Histidine	Amino acids and derivatives	GZ0197	Uridine 5'-monophosphate	Nucleotide and derivatives	-0.0476149	0.525604
GZ0046	L-Histidine	Amino acids and derivatives	GZ0200	L-(-)-Tyrosine	Amino acids and derivatives	0.512457	1.92686e-13
GZ0046	L-Histidine	Amino acids and derivatives	GZ0215	L-Leucine	Amino acids and derivatives	0.255492	0.00053709
GZ0046	L-Histidine	Amino acids and derivatives	GZ0216	Aminomalonic acid	Organic acids	-0.0565206	0.451075
GZ0046	L-Histidine	Amino acids and derivatives	GZ0217	Succinic acid	Organic acids	-0.268666	0.000265628
GZ0046	L-Histidine	Amino acids and derivatives	GZ0238	3-(6-Hydroxy-3,4-dioxo-1,5-cyclohexadien-1-yl)-L-alanine	Amino acids and derivatives	0.492297	2.23387e-12
GZ0046	L-Histidine	Amino acids and derivatives	GZ0243	Hypoxanthine-9-β-D-arabinofuranoside	Nucleotide and derivatives	-0.0977344	0.191812
GZ0046	L-Histidine	Amino acids and derivatives	GZ0250	Guanosine	Nucleotide and derivatives	-0.10779	0.149788
GZ0046	L-Histidine	Amino acids and derivatives	GZ0257	5-Hydroxy-L-tryptophan	Amino acids and derivatives	0.356487	9.0245e-07
GZ0046	L-Histidine	Amino acids and derivatives	GZ0260	Diethyl phosphate	Organic acids	-0.0476207	0.525554
GZ0046	L-Histidine	Amino acids and derivatives	GZ0267	7-Methylxanthine	Nucleotide and derivatives	0.0625623	0.404094
GZ0046	L-Histidine	Amino acids and derivatives	GZ0270	4-Pyridoxic acid	Others	-0.0224113	0.765229
GZ0046	L-Histidine	Amino acids and derivatives	GZ0276	Gallic acid	Phenolic acids	0.195734	0.00845651
GZ0046	L-Histidine	Amino acids and derivatives	GZ0278	Kynurenic acid O-hexside	Organic acids	-0.0449843	0.548755
GZ0046	L-Histidine	Amino acids and derivatives	GZ0284	Xanthosine	Nucleotide and derivatives	-0.050294	0.502547
GZ0046	L-Histidine	Amino acids and derivatives	GZ0296	2,5-dihydroxy benzoic acid O-hexside	Phenolic acids	0.265585	0.000314192
GZ0046	L-Histidine	Amino acids and derivatives	GZ0302	Cyclic AMP	Nucleotide and derivatives	-0.103788	0.16559
GZ0046	L-Histidine	Amino acids and derivatives	GZ0307	Adenosine	Nucleotide and derivatives	-0.223691	0.00253978
GZ0046	L-Histidine	Amino acids and derivatives	GZ0314	Homovanilloyl quinic acid	Phenolic acids	0.0217415	0.77205
GZ0046	L-Histidine	Amino acids and derivatives	GZ0316	Salicylic acid O-glucoside	Others	-0.105322	0.159394
GZ0046	L-Histidine	Amino acids and derivatives	GZ0329	L-Phenylalanine	Amino acids and derivatives	0.480198	9.01619e-12
GZ0046	L-Histidine	Amino acids and derivatives	GZ0353	3-Hydroxy-3-methyl butyric acid	Organic acids	0.118021	0.114587
GZ0046	L-Histidine	Amino acids and derivatives	GZ0377	N6-Succinyl Adenosine	Nucleotide and derivatives	0.0459528	0.540174
GZ0046	L-Histidine	Amino acids and derivatives	GZ0382	Homogentisic acid	Organic acids	0.258353	0.000462364
GZ0046	L-Histidine	Amino acids and derivatives	GZ0386	quinic acid-hexoside-hexoside	Organic acids	-0.0676188	0.367102
GZ0046	L-Histidine	Amino acids and derivatives	GZ0403	N-p-Coumaroyl hydroxyagmatine	Alkaloids	-0.066902	0.372216
GZ0046	L-Histidine	Amino acids and derivatives	GZ0407	Syringaldehyde O-glucoside	Others	-0.0180315	0.810135
GZ0046	L-Histidine	Amino acids and derivatives	GZ0419	Syringic acid O-glucoside	Phenolic acids	-0.130412	0.0809975
GZ0046	L-Histidine	Amino acids and derivatives	GZ0438	Neochlorogenic acid (5-O-Caffeoylquinic acid)	Phenolic acids	-0.0323169	0.666709
GZ0046	L-Histidine	Amino acids and derivatives	GZ0439	L-Tryptophan	Amino acids and derivatives	0.446271	3.41178e-10
GZ0046	L-Histidine	Amino acids and derivatives	GZ0446	3-O-p-coumaroyl quinic acid O-hexoside	Phenolic acids	0.206386	0.00544168
GZ0046	L-Histidine	Amino acids and derivatives	GZ0450	Protocatechuic acid	Phenolic acids	0.0845825	0.258935
GZ0046	L-Histidine	Amino acids and derivatives	GZ0457	Cyanidin O-syringic acid	Anthocyanins	-0.0585896	0.434651
GZ0046	L-Histidine	Amino acids and derivatives	GZ0460	Protocatechuic acid O-glucoside	Phenolic acids	0.176107	0.0180409
GZ0046	L-Histidine	Amino acids and derivatives	GZ0461	2-Methylglutaric acid	Organic acids	-0.0469909	0.53105
GZ0046	L-Histidine	Amino acids and derivatives	GZ0495	3,4-Dihydroxybenzeneacetic acid	Organic acids	0.207091	0.00528118
GZ0046	L-Histidine	Amino acids and derivatives	GZ0505	Kynurenic acid	Organic acids	0.173982	0.0195021
GZ0046	L-Histidine	Amino acids and derivatives	GZ0511	5-O-p-coumaroyl shikimic acid O-hexoside	Phenolic acids	0.0215455	0.774049
GZ0046	L-Histidine	Amino acids and derivatives	GZ0525	5-hydroxyhexanoic acid	Organic acids	0.0233924	0.755269
GZ0046	L-Histidine	Amino acids and derivatives	GZ0526	Flavin adenine dinucleotide (FAD)	Nucleotide and derivatives	0.064221	0.391723
GZ0046	L-Histidine	Amino acids and derivatives	GZ0528	2-Isopropylmalate	Organic acids	0.101554	0.174939
GZ0046	L-Histidine	Amino acids and derivatives	GZ0532	Tricetin-O-diglucoside	Flavonoids	0.0609676	0.416204
GZ0046	L-Histidine	Amino acids and derivatives	GZ0543	Chlorogenic acid (3-O-Caffeoylquinic acid)	Phenolic acids	-0.0308556	0.680936
GZ0046	L-Histidine	Amino acids and derivatives	GZ0548	1-O-p-Coumaroyl quinic acid	Phenolic acids	0.0831893	0.266891
GZ0046	L-Histidine	Amino acids and derivatives	GZ0574	Terephthalic acid	Organic acids	0.351466	1.31286e-06
GZ0046	L-Histidine	Amino acids and derivatives	GZ0578	4-O-Caffeoyl quinic acid (criptochlorogenic acid)	Phenolic acids	0.0652044	0.384497
GZ0046	L-Histidine	Amino acids and derivatives	GZ0581	Pyrrole-2-carboxylic acid	Amino acids and derivatives	0.0441747	0.555979
GZ0046	L-Histidine	Amino acids and derivatives	GZ0593	Protocatechuic aldehyde	Phenolic acids	-0.0781596	0.296989
GZ0046	L-Histidine	Amino acids and derivatives	GZ0604	4-Hydroxybenzoic acid	Organic acids	-0.0726027	0.332765
GZ0046	L-Histidine	Amino acids and derivatives	GZ0609	Luteolin-C-pentosyl-C-hexoside	Flavonoids	-0.00475573	0.949479
GZ0046	L-Histidine	Amino acids and derivatives	GZ0611	Caffeic acid O-glucoside	Phenolic acids	-0.0595656	0.427024
GZ0046	L-Histidine	Amino acids and derivatives	GZ0619	Quercetin-C-hexoside-hexoside-glucuronic acid-hexoside	Flavonoids	0.149766	0.0447862
GZ0046	L-Histidine	Amino acids and derivatives	GZ0622	luteolin-C-pentoside-hexoside	Flavonoids	0.156942	0.0353794
GZ0046	L-Histidine	Amino acids and derivatives	GZ0627	1-O-beta-D-Glucopyranosyl sinapate	Phenolic acids	0.179591	0.0158513
GZ0046	L-Histidine	Amino acids and derivatives	GZ0633	Cyanidin O-diacetyl-hexoside-O-glyceric acid	Anthocyanins	-0.080068	0.285314
GZ0046	L-Histidine	Amino acids and derivatives	GZ0639	5-O-p-Coumaroylquinic acid	Phenolic acids	0.127699	0.0875757
GZ0046	L-Histidine	Amino acids and derivatives	GZ0646	Caffeic acid	Phenolic acids	-0.137213	0.0662418
GZ0046	L-Histidine	Amino acids and derivatives	GZ0660	Vanillic acid	Phenolic acids	-0.0900902	0.229087
GZ0046	L-Histidine	Amino acids and derivatives	GZ0673	Luteolin-C-hexoside-hexoside-feruloyl-hexoside	Flavonoids	0.301865	3.81813e-05
GZ0046	L-Histidine	Amino acids and derivatives	GZ0674	luteolin-O-feruloylhexoside-C-hexoside-C-hexoside	Flavonoids	0.134725	0.0713625
GZ0046	L-Histidine	Amino acids and derivatives	GZ0681	Luteolin 6-C-hexoside-8-C-pentoside	Flavonoids	-0.0694705	0.354097
GZ0046	L-Histidine	Amino acids and derivatives	GZ0683	Syringic acid	Phenolic acids	-0.102353	0.171551
GZ0046	L-Histidine	Amino acids and derivatives	GZ0689	Quercetin-C-pentoside-hexoside-feruloyl-hexoside	Flavonoids	0.306462	2.86298e-05
GZ0046	L-Histidine	Amino acids and derivatives	GZ0701	N-Acetyl-l-leucine	Amino acids and derivatives	-0.0138987	0.853087
GZ0046	L-Histidine	Amino acids and derivatives	GZ0703	3-O-p-Coumaroyl quinic acid	Phenolic acids	0.0931539	0.213577
GZ0046	L-Histidine	Amino acids and derivatives	GZ0710	Luteolin C-hexoside	Flavonoids	0.0778705	0.298785
GZ0046	L-Histidine	Amino acids and derivatives	GZ0731	Vitexin 2''-O-beta-L-rhamnoside	Flavonoids	0.163142	0.0286542
GZ0046	L-Histidine	Amino acids and derivatives	GZ0741	Quercetin-C-hexoside-hexoside-glyceryl-rhamnoside-rhamnoside	Flavonoids	-0.0275063	0.713967
GZ0046	L-Histidine	Amino acids and derivatives	GZ0743	3-(2-Naphthyl)-D-alanine	Amino acids and derivatives	-0.00222431	0.976359
GZ0046	L-Histidine	Amino acids and derivatives	GZ0746	4-Hydroxybenzaldehyde	Phenolic acids	-0.0277229	0.711814
GZ0046	L-Histidine	Amino acids and derivatives	GZ0747	apigenin-C-pentoside-hexoside-glucuronic acid-hexoside	Flavonoids	0.268359	0.000270136
GZ0046	L-Histidine	Amino acids and derivatives	GZ0755	Pentoside Caffeate	Organic acids	-0.0849632	0.25679
GZ0046	L-Histidine	Amino acids and derivatives	GZ0759	Apigenin-6-C-glucoside (Isovitexin)	Flavonoids	-0.0134997	0.857259
GZ0046	L-Histidine	Amino acids and derivatives	GZ0761	Isohemiphloin	Alkaloids	0.081833	0.274794
GZ0046	L-Histidine	Amino acids and derivatives	GZ0762	Chrysoeriol-C-pentosyl-C-hexoside	Flavonoids	0.0793375	0.289746
GZ0046	L-Histidine	Amino acids and derivatives	GZ0784	Quercetin 3-O-galactoside (Hyperin)	Flavonoids	-0.224644	0.00243133
GZ0046	L-Histidine	Amino acids and derivatives	GZ0785	Hexanoyl glycine	Amino acids and derivatives	0.102953	0.169038
GZ0046	L-Histidine	Amino acids and derivatives	GZ0789	p-Coumaric acid	Phenolic acids	0.102141	0.172447
GZ0046	L-Histidine	Amino acids and derivatives	GZ0790	Acetyl tryptophan	Amino acids and derivatives	-0.0253706	0.735314
GZ0046	L-Histidine	Amino acids and derivatives	GZ0794	Kaempferol 3-O-galactoside (Trifolin)	Flavonoids	0.0538818	0.47252
GZ0046	L-Histidine	Amino acids and derivatives	GZ0796	2-(Formylamino)benzoic acid	Organic acids	0.0286452	0.702672
GZ0046	L-Histidine	Amino acids and derivatives	GZ0801	Coniferyl alcohol	Phenolic acids	0.0210456	0.779155
GZ0046	L-Histidine	Amino acids and derivatives	GZ0804	Chrysoeriol-O-feruloyl-malonyl-C-hexoside-pentoside	Flavonoids	0.0181187	0.809234
GZ0046	L-Histidine	Amino acids and derivatives	GZ0820	2-Methoxybenzoic acid	Phenolic acids	-0.0900289	0.229405
GZ0046	L-Histidine	Amino acids and derivatives	GZ0824	Quercetin O-acetylhexoside	Flavonoids	-0.121614	0.103885
GZ0046	L-Histidine	Amino acids and derivatives	GZ0825	Tricin 5-O-hexoside	Flavonoids	0.029162	0.697568
GZ0046	L-Histidine	Amino acids and derivatives	GZ0841	apigenin-hexoside-hexoside-glyceryl-hexoside	Flavonoids	-0.0440369	0.557213
GZ0046	L-Histidine	Amino acids and derivatives	GZ0846	Hesperetin O-malonylhexoside	Flavonoids	-0.0392995	0.600427
GZ0046	L-Histidine	Amino acids and derivatives	GZ0847	Sinapic acid	Phenolic acids	-0.0484478	0.518379
GZ0046	L-Histidine	Amino acids and derivatives	GZ0852	Apigenin 7-rutinoside	Flavonoids	0.0182595	0.807781
GZ0046	L-Histidine	Amino acids and derivatives	GZ0860	Syringaldehyde	Phenolic acids	-0.0683985	0.361591
GZ0046	L-Histidine	Amino acids and derivatives	GZ0864	Salicylic acid (SA)	Others	0.163038	0.0287574
GZ0046	L-Histidine	Amino acids and derivatives	GZ0867	Caffeoyl-Caffeoyl-quinic acid	Phenolic acids	-0.0203542	0.786233
GZ0046	L-Histidine	Amino acids and derivatives	GZ0870	FFA 16:1 (Palmitoleic acid, n–7)	Lipids	-0.0254548	0.734468
GZ0046	L-Histidine	Amino acids and derivatives	GZ0871	Kaempferol-malonyl-glucoside	Flavonoids	0.00794725	0.915676
GZ0046	L-Histidine	Amino acids and derivatives	GZ0883	Tricin O-glucuronic acid	Flavonoids	0.0477277	0.524623
GZ0046	L-Histidine	Amino acids and derivatives	GZ0885	Apigenin 7-O-glucoside (Cosmosiin)	Flavonoids	0.0577573	0.441217
GZ0046	L-Histidine	Amino acids and derivatives	GZ0896	Naringenin 7-O-glucoside (Prunin)	Flavonoids	0.147478	0.048193
GZ0046	L-Histidine	Amino acids and derivatives	GZ0914	Chrysoeriol 7-O-hexoside	Flavonoids	-0.0371373	0.620636
GZ0046	L-Histidine	Amino acids and derivatives	GZ0915	Tricin 7-O-hexoside	Flavonoids	0.156823	0.0355211
GZ0046	L-Histidine	Amino acids and derivatives	GZ0917	Isorhamnetin-O-acetyl-hexoside	Flavonoids	-0.135438	0.0698641
GZ0046	L-Histidine	Amino acids and derivatives	GZ0929	luteolin-C -hexoside-hexoside-pentoside	Flavonoids	-0.10875	0.146171
GZ0046	L-Histidine	Amino acids and derivatives	GZ0931	Indole-5-carboxylic acid	Others	0.0149189	0.842439
GZ0046	L-Histidine	Amino acids and derivatives	GZ0952	Azelaic Acid	Organic acids	-0.196309	0.00826235
GZ0046	L-Histidine	Amino acids and derivatives	GZ0955	Di-O-p-coumaroyl quinic acid	Phenolic acids	0.145702	0.0509853
GZ0046	L-Histidine	Amino acids and derivatives	GZ0967	Indole-3-carboxaldehyde	Others	0.198526	0.00754923
GZ0046	L-Histidine	Amino acids and derivatives	GZ0988	Dihydroluteolin-C-pentoside-hexoside-feruloyl-acetyl-hexoside	Flavonoids	0.0692569	0.355583
GZ0046	L-Histidine	Amino acids and derivatives	GZ0992	Coniferylaldehyde	Phenolic acids	-0.349278	1.54267e-06
GZ0046	L-Histidine	Amino acids and derivatives	GZ0993	luteolin-C-feruloyl-hexoside	Flavonoids	-0.0267451	0.72155
GZ0046	L-Histidine	Amino acids and derivatives	GZ0995	4-Hydroxycoumarin	Lignans and Coumarins	-0.0410901	0.583917
GZ0046	L-Histidine	Amino acids and derivatives	GZ1009	luteolin-feruloyl-hexoside-pentoside	Flavonoids	0.101714	0.174257
GZ0046	L-Histidine	Amino acids and derivatives	GZ1015	Resveratrol	Phenolic acids	-0.169843	0.0226432
GZ0046	L-Histidine	Amino acids and derivatives	GZ1037	Buddlenol E	Lipids	-0.0362056	0.629434
GZ0046	L-Histidine	Amino acids and derivatives	GZ1040	chrysoeriol-O-feruloyl-C-hexoside-hexoside	Flavonoids	-0.0364523	0.627099
GZ0046	L-Histidine	Amino acids and derivatives	GZ1044	Dihydrotricin-sinapoyl	Flavonoids	-0.0865077	0.248212
GZ0046	L-Histidine	Amino acids and derivatives	GZ1059	FFA 22:5 (Docosapentaenoic acid, n–6)	Lipids	-0.13633	0.0680234
GZ0046	L-Histidine	Amino acids and derivatives	GZ1060	FFA 22:6 (Docosahexaenoic acid, n–3)	Lipids	-0.0813074	0.277899
GZ0046	L-Histidine	Amino acids and derivatives	GZ1062	luteolin-feruloyl-hexoside-rhamnoside	Flavonoids	0.0489078	0.514411
GZ0046	L-Histidine	Amino acids and derivatives	GZ1071	Eriodictyol	Flavonoids	-0.0379604	0.612908
GZ0046	L-Histidine	Amino acids and derivatives	GZ1089	Morin	Flavonoids	-0.0441576	0.556133
GZ0046	L-Histidine	Amino acids and derivatives	GZ1101	Tricin O-glycerol	Flavonoids	-0.0222389	0.766982
GZ0046	L-Histidine	Amino acids and derivatives	GZ1132	Cinnamic acid	Phenolic acids	-0.267636	0.000281029
GZ0046	L-Histidine	Amino acids and derivatives	GZ1147	4-Methoxycinnamic acid	Phenolic acids	-0.0585239	0.435167
GZ0046	L-Histidine	Amino acids and derivatives	GZ1182	3,4-Dimethoxycinnamic acid	Phenolic acids	-0.0620351	0.408075
GZ0046	L-Histidine	Amino acids and derivatives	GZ1185	Tricin O-malonyl rhamnoside	Flavonoids	0.00376689	0.959974
GZ0046	L-Histidine	Amino acids and derivatives	GZ1194	Tricin	Flavonoids	0.0732998	0.328131
GZ0046	L-Histidine	Amino acids and derivatives	GZ1199	Homoeriodictyol	Flavonoids	0.131962	0.0774201
GZ0046	L-Histidine	Amino acids and derivatives	GZ1206	Chrysoeriol	Flavonoids	-0.00261564	0.972201
GZ0046	L-Histidine	Amino acids and derivatives	GZ1208	Syringetin	Flavonoids	0.0986069	0.187857
GZ0046	L-Histidine	Amino acids and derivatives	GZ1212	Isorhamnetin	Flavonoids	0.0445578	0.552555
GZ0046	L-Histidine	Amino acids and derivatives	GZ1214	Tricin 4'-O-β-guaiacylglycerol	Flavonoids	0.00782616	0.916956
GZ0046	L-Histidine	Amino acids and derivatives	GZ1228	Di-O-methylquercetin	Flavonoids	-0.218953	0.00314681
GZ0046	L-Histidine	Amino acids and derivatives	GZ1233	Tricin O-oxalic acid O-coumaroyl shikimic acid	Flavonoids	0.0796228	0.28801
GZ0046	L-Histidine	Amino acids and derivatives	GZ1239	FFA 13:0 (Tridecanoic acid)	Lipids	-0.0961776	0.19902
GZ0046	L-Histidine	Amino acids and derivatives	GZ1246	Dodecanedioic aicd	Organic acids	-0.280036	0.000140457
GZ0046	L-Histidine	Amino acids and derivatives	GZ1287	N-[(-)-Jasmonoyl]-(L)-Isoleucine (JA-L-Ile)	Others	0.0375478	0.616777
GZ0046	L-Histidine	Amino acids and derivatives	GZ1295	FFA 20:1 (cis-11-Eicosenoic acid, n–9)	Lipids	-0.0263476	0.725522
GZ0046	L-Histidine	Amino acids and derivatives	GZ1336	3-O-Acetylpinobanksin	Flavonoids	-0.194025	0.0090588
GZ0046	L-Histidine	Amino acids and derivatives	GZ1402	13-HOTrE(r)	Lipids	-0.120799	0.106242
GZ0046	L-Histidine	Amino acids and derivatives	GZ1406	13-HPODE	Lipids	-0.149762	0.0447919
GZ0046	L-Histidine	Amino acids and derivatives	GZ1415	13-HpOTrE(r)	Lipids	-0.15408	0.0389094
GZ0046	L-Histidine	Amino acids and derivatives	GZ1495	LysoPE 16:0 (2n isomer)	Lipids	-0.174873	0.0188771
GZ0046	L-Histidine	Amino acids and derivatives	GZ1520	LysoPE 18:1 (2n isomer)	Lipids	-0.164798	0.0270545
GZ0046	L-Histidine	Amino acids and derivatives	GZ1557	Lauric acid (C12:0)	Lipids	-0.0287605	0.701532
GZ0046	L-Histidine	Amino acids and derivatives	GZ1563	FFA 12:0 (Lauric acid)	Lipids	-0.0440257	0.557314
GZ0046	L-Histidine	Amino acids and derivatives	GZ1577	12,13-EODE	Lipids	-0.139599	0.0616177
GZ0046	L-Histidine	Amino acids and derivatives	GZ1636	α-Linolenic acid	Lipids	-0.136069	0.0685589
GZ0046	L-Histidine	Amino acids and derivatives	GZ1676	Campesterol	Others	0.13872	0.0632905
GZ0046	L-Histidine	Amino acids and derivatives	GZ1709	Acylcarnitine 4:0	Lipids	-0.205345	0.00568641
GZ0046	L-Histidine	Amino acids and derivatives	GZ1731	Acylcarnitine 2:0	Lipids	-0.245525	0.000893371
GZ0046	L-Histidine	Amino acids and derivatives	GZ1732	Histidinol	Others	-0.227759	0.00210552
GZ0046	L-Histidine	Amino acids and derivatives	GZ1736	N-Acetylputrescine	Alkaloids	0.0235612	0.753561
GZ0046	L-Histidine	Amino acids and derivatives	GZ1737	L(+)-Ornithine	Amino acids and derivatives	0.327598	7.15357e-06
GZ0046	L-Histidine	Amino acids and derivatives	GZ1767	Choline	Others	-0.0332822	0.657376
GZ0046	L-Histidine	Amino acids and derivatives	GZ1774	Trigonelline	Alkaloids	-0.0806605	0.281753
GZ0046	L-Histidine	Amino acids and derivatives	GZ1778	L-Proline	Amino acids and derivatives	0.318079	1.35338e-05
GZ0046	L-Histidine	Amino acids and derivatives	GZ1783	4-Guanidinobutyric acid	Organic acids	0.0814519	0.277043
GZ0046	L-Histidine	Amino acids and derivatives	GZ1786	Adenosine 3'-monophosphate	Nucleotide and derivatives	-0.0731713	0.328982
GZ0046	L-Histidine	Amino acids and derivatives	GZ1788	S-(5'-Adenosyl)-L-methionine	Amino acids and derivatives	-0.100828	0.178056
GZ0046	L-Histidine	Amino acids and derivatives	GZ1790	5-Aminolevulinate	Organic acids	0.125723	0.092632
GZ0046	L-Histidine	Amino acids and derivatives	GZ1796	L-(+)-Lysine	Amino acids and derivatives	0.263386	0.000353777
GZ0046	L-Histidine	Amino acids and derivatives	GZ1797	L-Homoserine	Amino acids and derivatives	0.251129	0.0006728
GZ0046	L-Histidine	Amino acids and derivatives	GZ1800	2-Hydroxy-6-aminopurine	Nucleotide and derivatives	0.000337638	0.996411
GZ0046	L-Histidine	Amino acids and derivatives	GZ1820	2-Picolinic acid	Organic acids	-0.0147664	0.844028
GZ0046	L-Histidine	Amino acids and derivatives	GZ1830	Guanosine 5'-monophosphate	Nucleotide and derivatives	-0.114223	0.126815
GZ0046	L-Histidine	Amino acids and derivatives	GZ1831	Adenosine 5''-Diphosphate	Nucleotide and derivatives	0.0861509	0.250176
GZ0046	L-Histidine	Amino acids and derivatives	GZ1834	Inosine 5'-monophosphate	Nucleotide and derivatives	-0.0707519	0.345268
GZ0046	L-Histidine	Amino acids and derivatives	GZ1839	Nicotinic acid adenine dinucleotide	Nucleotide and derivatives	0.122291	0.10196
GZ0046	L-Histidine	Amino acids and derivatives	GZ1843	Guanine	Nucleotide and derivatives	0.0372787	0.619306
GZ0046	L-Histidine	Amino acids and derivatives	GZ1849	5-Methylcytosine	Nucleotide and derivatives	0.0486714	0.516448
GZ0046	L-Histidine	Amino acids and derivatives	GZ1853	Adenine	Nucleotide and derivatives	0.24595	0.000874574
GZ0046	L-Histidine	Amino acids and derivatives	GZ1857	Xanthine	Nucleotide and derivatives	-0.132366	0.0765096
GZ0046	L-Histidine	Amino acids and derivatives	GZ1863	Uracil	Nucleotide and derivatives	-0.0527788	0.481645
GZ0046	L-Histidine	Amino acids and derivatives	GZ1868	D(-)-Threose	Others	0.10907	0.144981
GZ0046	L-Histidine	Amino acids and derivatives	GZ1870	L-Tyramine	Amino acids and derivatives	0.20888	0.00489282
GZ0046	L-Histidine	Amino acids and derivatives	GZ1871	Hydroxyphenethylamine	Others	0.179751	0.0157564
GZ0046	L-Histidine	Amino acids and derivatives	GZ1897	S-(5'-Adenosy)-L-homocysteine	Amino acids and derivatives	0.121694	0.103657
GZ0046	L-Histidine	Amino acids and derivatives	GZ1907	Allopurinol	Others	-0.0330435	0.659679
GZ0046	L-Histidine	Amino acids and derivatives	GZ1924	Niacinamide	Others	0.06913	0.356467
GZ0046	L-Histidine	Amino acids and derivatives	GZ1939	4-Pyridoxic acid O-hexoside	Others	0.0792036	0.290564
GZ0046	L-Histidine	Amino acids and derivatives	GZ1963	Kinetin 9-riboside	Others	0.154424	0.0384696
GZ0046	L-Histidine	Amino acids and derivatives	GZ1969	serotonin	Others	0.122792	0.100556
GZ0046	L-Histidine	Amino acids and derivatives	GZ1993	N-hexosyl-p-coumaroyl putrescine	Alkaloids	0.0906251	0.226323
GZ0046	L-Histidine	Amino acids and derivatives	GZ2009	Aminopurine	Others	-0.0734636	0.327049
GZ0046	L-Histidine	Amino acids and derivatives	GZ2028	6-Methylmercaptopurine	Nucleotide and derivatives	0.358925	7.50549e-07
GZ0046	L-Histidine	Amino acids and derivatives	GZ2045	Adenosine O-ribose	Nucleotide and derivatives	-0.0836543	0.264217
GZ0046	L-Histidine	Amino acids and derivatives	GZ2056	N-(4'-O-glycosyl)-p-coumaroyl agmatine	Alkaloids	0.0674068	0.36861
GZ0046	L-Histidine	Amino acids and derivatives	GZ2078	N-(4'-O-glycosyl)-feruloyl agmatine	Alkaloids	0.0261733	0.727266
GZ0046	L-Histidine	Amino acids and derivatives	GZ2084	trans-zeatin N-glucoside	Others	0.0671892	0.370161
GZ0046	L-Histidine	Amino acids and derivatives	GZ2085	D-Pantothenic acid	Others	0.294095	6.14448e-05
GZ0046	L-Histidine	Amino acids and derivatives	GZ2088	N'-p-Coumaroyl putrescine	Alkaloids	0.0518345	0.489532
GZ0046	L-Histidine	Amino acids and derivatives	GZ2099	Phenethylamine	Others	0.301812	3.83084e-05
GZ0046	L-Histidine	Amino acids and derivatives	GZ2106	sinapoylGallic acid	Phenolic acids	-0.167111	0.0249485
GZ0046	L-Histidine	Amino acids and derivatives	GZ2125	10-Formyl-THF	Others	0.0284917	0.704191
GZ0046	L-Histidine	Amino acids and derivatives	GZ2147	Methoxyindoleacetic acid	Others	0.367535	3.86638e-07
GZ0046	L-Histidine	Amino acids and derivatives	GZ2148	N'-Feruloyl putrescine	Alkaloids	0.192137	0.00976765
GZ0046	L-Histidine	Amino acids and derivatives	GZ2163	O-Feruloyl coumarin	Lignans and Coumarins	-0.0975141	0.192821
GZ0046	L-Histidine	Amino acids and derivatives	GZ2192	Cyanidin 3-O-glucoside (Kuromanin)	Anthocyanins	-0.131193	0.0791787
GZ0046	L-Histidine	Amino acids and derivatives	GZ2194	N-p-Coumaroyl agmatine	Alkaloids	0.0152589	0.838896
GZ0046	L-Histidine	Amino acids and derivatives	GZ2204	4-Methyl-5-thiazoleethanol	Others	0.0898159	0.230514
GZ0046	L-Histidine	Amino acids and derivatives	GZ2205	N-Acetyl-L-tyrosine	Amino acids and derivatives	0.15423	0.0387171
GZ0046	L-Histidine	Amino acids and derivatives	GZ2233	N-Feruloyl agmatine	Alkaloids	0.00570096	0.939456
GZ0046	L-Histidine	Amino acids and derivatives	GZ2259	N-Feruloyl spermidine	Alkaloids	0.0226972	0.762322
GZ0046	L-Histidine	Amino acids and derivatives	GZ2264	6-C-hexosyl-luteolin O-hexoside	Flavonoids	-0.113355	0.129743
GZ0046	L-Histidine	Amino acids and derivatives	GZ2277	Quercetin-5-O-malonylhexosyl-hexoside	Flavonoids	-0.0675255	0.367766
GZ0046	L-Histidine	Amino acids and derivatives	GZ2281	p-Aminobenzoate	Phenolic acids	0.0489596	0.513965
GZ0046	L-Histidine	Amino acids and derivatives	GZ2284	Cyanidin 3-O-malonylhexoside	Anthocyanins	-0.0365989	0.625714
GZ0046	L-Histidine	Amino acids and derivatives	GZ2288	6-C-hexosyl chrysoeriol O-hexoside	Flavonoids	-0.0624102	0.40524
GZ0046	L-Histidine	Amino acids and derivatives	GZ2292	3-O-Feruloyl quinic acid	Phenolic acids	0.0195873	0.794104
GZ0046	L-Histidine	Amino acids and derivatives	GZ2295	Ferulic acid O-caffeoyl-O-hexoside	Phenolic acids	-0.0627506	0.402679
GZ0046	L-Histidine	Amino acids and derivatives	GZ2305	(+)-Gallocatechin -hexoside	Phenolic acids	-0.0553948	0.460157
GZ0046	L-Histidine	Amino acids and derivatives	GZ2331	Apigenin-Di-C,C-hexoside	Flavonoids	-0.0092766	0.901637
GZ0046	L-Histidine	Amino acids and derivatives	GZ2342	N-Phenylacetylglycine	Amino acids and derivatives	0.0672832	0.369491
GZ0046	L-Histidine	Amino acids and derivatives	GZ2348	C-hexosyl-luteolin C-pentoside	Flavonoids	-0.131957	0.077431
GZ0046	L-Histidine	Amino acids and derivatives	GZ2351	8-C-hexosyl chrysoeriol O-hexoside	Flavonoids	-0.0733004	0.328127
GZ0046	L-Histidine	Amino acids and derivatives	GZ2358	C-hexosyl-chrysoeriol O-hexoside	Flavonoids	-0.050507	0.500737
GZ0046	L-Histidine	Amino acids and derivatives	GZ2362	6-C-hexoside-luteolin O-hexoside	Flavonoids	0.00717714	0.923821
GZ0046	L-Histidine	Amino acids and derivatives	GZ2366	Cyanidin O-malonyl-malonylhexoside	Anthocyanins	-0.0604602	0.420101
GZ0046	L-Histidine	Amino acids and derivatives	GZ2372	Myricetin 3-O-galactoside	Flavonoids	0.00730741	0.922442
GZ0046	L-Histidine	Amino acids and derivatives	GZ2373	luteolin O-hexoside-feruloylpentoside	Flavonoids	0.125791	0.0924542
GZ0046	L-Histidine	Amino acids and derivatives	GZ2406	Luteolin 3',7-di-O-glucoside	Flavonoids	0.0905019	0.226958
GZ0046	L-Histidine	Amino acids and derivatives	GZ2408	1-O-Feruloyl quinic acid	Phenolic acids	0.0442252	0.555527
GZ0046	L-Histidine	Amino acids and derivatives	GZ2421	Luteolin O-hexosyl-O-pentoside	Flavonoids	-0.0584008	0.436136
GZ0046	L-Histidine	Amino acids and derivatives	GZ2422	Feruloyl syringic acid	Phenolic acids	-0.0772069	0.302934
GZ0046	L-Histidine	Amino acids and derivatives	GZ2423	Pelargonidin 3-O-malonyl-malonylhexoside	Anthocyanins	-0.0916823	0.220931
GZ0046	L-Histidine	Amino acids and derivatives	GZ2424	Tricin 7-O-hexosyl-O-hexoside	Flavonoids	0.134284	0.0723029
GZ0046	L-Histidine	Amino acids and derivatives	GZ2432	Eriodictyol C-hexoside	Flavonoids	-0.108286	0.147913
GZ0046	L-Histidine	Amino acids and derivatives	GZ2434	luteolin-C-hexoside	Flavonoids	-0.08463	0.258666
GZ0046	L-Histidine	Amino acids and derivatives	GZ2439	naringenin-C-hexoside-O-hexoside	Flavonoids	0.150103	0.0443018
GZ0046	L-Histidine	Amino acids and derivatives	GZ2471	Nicotinic Acid Methyl Ester (Methyl Nicotinate)	Others	-0.0623298	0.405847
GZ0046	L-Histidine	Amino acids and derivatives	GZ2479	Isovitexin	Flavonoids	-0.0440223	0.557344
GZ0046	L-Histidine	Amino acids and derivatives	GZ2483	Hesperetin-C-hexosyl-O-Pentoside	Flavonoids	-0.00176152	0.981276
GZ0046	L-Histidine	Amino acids and derivatives	GZ2484	Chrysoeriol O-hexosyl-O-pentoside	Flavonoids	-0.000374203	0.996022
GZ0046	L-Histidine	Amino acids and derivatives	GZ2489	Tricin 4'-O-(β-guaiacylglyceryl) ether 5-O-hexosyl-O-hexoside	Flavonoids	0.0458091	0.541443
GZ0046	L-Histidine	Amino acids and derivatives	GZ2490	Tricin 4'-O-(β-guaiacylglyceryl) ether 5-O-hexoside	Flavonoids	0.022796	0.761319
GZ0046	L-Histidine	Amino acids and derivatives	GZ2496	Chrysoeriol C-hexosyl-O-rhamnoside	Flavonoids	-0.0109083	0.884446
GZ0046	L-Histidine	Amino acids and derivatives	GZ2498	chrysoeriol-O-hexoside-malonyl-hexoside	Flavonoids	0.00834455	0.911477
GZ0046	L-Histidine	Amino acids and derivatives	GZ2513	Quercetin 3-O-glucoside (Isotrifoliin)	Flavonoids	-0.0423797	0.572158
GZ0046	L-Histidine	Amino acids and derivatives	GZ2517	O-Feruloyl 4-hydroxylcoumarin	Lignans and Coumarins	-0.00855366	0.909268
GZ0046	L-Histidine	Amino acids and derivatives	GZ2519	Kaempferol 3-O-glucoside (Astragalin)	Flavonoids	0.0430398	0.566183
GZ0046	L-Histidine	Amino acids and derivatives	GZ2523	Isorhamnetin 5-O-hexoside	Flavonoids	0.0731687	0.329
GZ0046	L-Histidine	Amino acids and derivatives	GZ2525	apigenin-C-rutinoside	Flavonoids	0.0251979	0.737049
GZ0046	L-Histidine	Amino acids and derivatives	GZ2536	Chrysoeriol 8-C-hexoside	Flavonoids	-0.111915	0.134721
GZ0046	L-Histidine	Amino acids and derivatives	GZ2539	Apigenin O-hexosyl-O-pentoside	Flavonoids	0.221456	0.00281151
GZ0046	L-Histidine	Amino acids and derivatives	GZ2541	Naringenin-hexoside	Flavonoids	-0.0258691	0.730312
GZ0046	L-Histidine	Amino acids and derivatives	GZ2565	3',4',5'-Dihydrotricetin O-hexosyl-O-hexoside	Flavonoids	-0.0935351	0.211701
GZ0046	L-Histidine	Amino acids and derivatives	GZ2580	3-Hydroxy-4-methoxycinnamic acid	Phenolic acids	-0.0259154	0.729848
GZ0046	L-Histidine	Amino acids and derivatives	GZ2581	Kaempferol-O-Pentoside-O-hexoside	Flavonoids	0.1167	0.118731
GZ0046	L-Histidine	Amino acids and derivatives	GZ2588	Luteolin-O-(O-malonyl)-β-D-glucoside	Flavonoids	-0.00240717	0.974416
GZ0046	L-Histidine	Amino acids and derivatives	GZ2589	chrysoeriol-O-hexoside-C-hexoside-feruloyl	Flavonoids	0.056763	0.449133
GZ0046	L-Histidine	Amino acids and derivatives	GZ2593	Syringetin 7-O-hexoside	Flavonoids	0.136327	0.0680306
GZ0046	L-Histidine	Amino acids and derivatives	GZ2594	Kaempferide	Flavonoids	-0.0584442	0.435794
GZ0046	L-Histidine	Amino acids and derivatives	GZ2599	Diosmetin-O-rutin	Flavonoids	0.0188836	0.801344
GZ0046	L-Histidine	Amino acids and derivatives	GZ2603	Isorhamnetin O-hexoside	Flavonoids	0.0200786	0.789059
GZ0046	L-Histidine	Amino acids and derivatives	GZ2604	Tricin di-O-hexoside	Flavonoids	0.102531	0.170802
GZ0046	L-Histidine	Amino acids and derivatives	GZ2610	L-Glutaminyl-L-valyl-L-valyl-L-cysteine	Amino acids and derivatives	0.0686661	0.359711
GZ0046	L-Histidine	Amino acids and derivatives	GZ2627	Hydroxymyricetin	Flavonoids	0.181179	0.0149322
GZ0046	L-Histidine	Amino acids and derivatives	GZ2639	Hesperetin-O-glucoside	Flavonoids	-0.0198409	0.791499
GZ0046	L-Histidine	Amino acids and derivatives	GZ2649	C-hexosyl-apigenin O-pentoside	Flavonoids	-0.0981942	0.18972
GZ0046	L-Histidine	Amino acids and derivatives	GZ2653	Tricin -O-(syringyl alcohol) ether 5-O-hexoside	Flavonoids	0.0541671	0.470174
GZ0046	L-Histidine	Amino acids and derivatives	GZ2655	8-Methyl-2-oxo-4-phenyl-2H-chromen-7-yl 4-(hexyloxy)benzoate	Phenolic acids	0.179575	0.0158606
GZ0046	L-Histidine	Amino acids and derivatives	GZ2657	Tricin O-rhamnosyl-O-malonylhexoside	Flavonoids	0.0641827	0.392006
GZ0046	L-Histidine	Amino acids and derivatives	GZ2664	Tricin 4'-O-(β-guaiacylglyceryl) ether-O-rutinoside	Flavonoids	0.0304245	0.685156
GZ0046	L-Histidine	Amino acids and derivatives	GZ2666	Selgin O-hexosyl-O-hexoside	Flavonoids	0.0696912	0.352566
GZ0046	L-Histidine	Amino acids and derivatives	GZ2667	Tricin 4'-O-(β-guaiacylglyceryl) ether 7-O-hexoside	Flavonoids	0.0287021	0.702109
GZ0046	L-Histidine	Amino acids and derivatives	GZ2670	Eriodictyol O-malonylhexoside	Flavonoids	0.0258582	0.730422
GZ0046	L-Histidine	Amino acids and derivatives	GZ2674	Tricin O-feruloylhexoside O-hexoside	Flavonoids	0.154099	0.0388851
GZ0046	L-Histidine	Amino acids and derivatives	GZ2678	Naringenin O-malonylhexoside	Flavonoids	0.108244	0.148069
GZ0046	L-Histidine	Amino acids and derivatives	GZ2690	Quercetin-3-O-(6''-O-malonyl)-glucoside	Flavonoids	0.101859	0.17364
GZ0046	L-Histidine	Amino acids and derivatives	GZ2692	Tricetin O-malonylhexoside	Flavonoids	-0.0430278	0.566291
GZ0046	L-Histidine	Amino acids and derivatives	GZ2693	Tricin O-malonylhexoside	Flavonoids	0.184214	0.013305
GZ0046	L-Histidine	Amino acids and derivatives	GZ2694	Tricin 4'-O-(β-guaiacylglyceryl) ether O-hexoside	Flavonoids	0.0282704	0.706382
GZ0046	L-Histidine	Amino acids and derivatives	GZ2697	FA 13:2	Lipids	0.188635	0.0112132
GZ0046	L-Histidine	Amino acids and derivatives	GZ2720	Quercetin-O-(O-malonyl)-glucoside	Flavonoids	-0.0606161	0.418901
GZ0046	L-Histidine	Amino acids and derivatives	GZ2730	luteolinC-hexosideO-rhamnoside-O-hexoside	Flavonoids	0.0962552	0.198656
GZ0046	L-Histidine	Amino acids and derivatives	GZ2736	Chrysoeriol C-hexoside	Flavonoids	0.0534636	0.475968
GZ0046	L-Histidine	Amino acids and derivatives	GZ2748	N',N"-p-coumaroyl-feruloyl putrescine	Alkaloids	0.18395	0.0134404
GZ0046	L-Histidine	Amino acids and derivatives	GZ2761	3’,4’,5’-Tricetin O-rutinoside	Flavonoids	0.0653553	0.383395
GZ0046	L-Histidine	Amino acids and derivatives	GZ2770	Tricin O-sinapoylhexoside	Flavonoids	0.110815	0.13862
GZ0046	L-Histidine	Amino acids and derivatives	GZ2773	Chrysoeriol-O-hexosyl O-feruloyl-O-hexoside	Flavonoids	-0.0471614	0.529559
GZ0046	L-Histidine	Amino acids and derivatives	GZ2800	Tricin O-vanilloylhexoside	Flavonoids	0.0711536	0.342529
GZ0046	L-Histidine	Amino acids and derivatives	GZ2803	Chrysin 5-O-glucoside (Toringin)	Flavonoids	-0.0861542	0.250157
GZ0046	L-Histidine	Amino acids and derivatives	GZ2808	chrysoeriol-C-hexoside-O-feruloyl-pentoside	Flavonoids	0.0314611	0.675027
GZ0046	L-Histidine	Amino acids and derivatives	GZ2812	chrysoeriol-C-hexoside-O-feruloyl-O-pentoside	Flavonoids	0.0574156	0.443928
GZ0046	L-Histidine	Amino acids and derivatives	GZ2860	Tricin-O-rutinoside	Flavonoids	0.154417	0.0384783
GZ0046	L-Histidine	Amino acids and derivatives	GZ2867	Chrysin O-malonylhexoside	Flavonoids	0.035998	0.631402
GZ0046	L-Histidine	Amino acids and derivatives	GZ2883	sinapoyl Ferulic acid	Organic acids	-0.122947	0.100124
GZ0046	L-Histidine	Amino acids and derivatives	GZ2895	Tricin O-phenylformic acid	Flavonoids	0.0471186	0.529933
GZ0046	L-Histidine	Amino acids and derivatives	GZ2910	Quercetin-C-hexoside	Flavonoids	0.0176123	0.814468
GZ0046	L-Histidine	Amino acids and derivatives	GZ2912	Kaempferol	Flavonoids	0.0543108	0.468996
GZ0046	L-Histidine	Amino acids and derivatives	GZ2919	Tricin-C-hexoside-p-hydroxybenzoyl-succinyl-rhamnoside	Flavonoids	-0.043809	0.559258
GZ0046	L-Histidine	Amino acids and derivatives	GZ2925	Tricin 4'-O-syringyl alcohol	Flavonoids	0.0610452	0.41561
GZ0046	L-Histidine	Amino acids and derivatives	GZ2954	Tricin -O-syringyl alcohol isomer	Flavonoids	0.0726362	0.332541
GZ0046	L-Histidine	Amino acids and derivatives	GZ3013	6-MethylCoumarin	Lignans and Coumarins	-0.111809	0.135093
GZ0046	L-Histidine	Amino acids and derivatives	GZ3060	Tricin 4'-O-syringic acid	Flavonoids	-0.0629322	0.401315
GZ0046	L-Histidine	Amino acids and derivatives	GZ3090	FA 11:3	Lipids	0.0367079	0.624684
GZ0046	L-Histidine	Amino acids and derivatives	GZ3179	D-erythro-Dihydrosphingosine	Others	0.111175	0.137335
GZ0046	L-Histidine	Amino acids and derivatives	GZ3187	DGMG (18:1)	Lipids	0.0973097	0.193759
GZ0046	L-Histidine	Amino acids and derivatives	GZ3191	DGMG (18:2) isomer2	Lipids	0.129201	0.0838828
GZ0046	L-Histidine	Amino acids and derivatives	GZ3192	MAG (18:3) isomer5	Lipids	0.0905267	0.22683
GZ0046	L-Histidine	Amino acids and derivatives	GZ3197	Cholesterol	Others	-0.183833	0.0135006
GZ0046	L-Histidine	Amino acids and derivatives	GZ3199	LysoPE 18:3	Lipids	0.0951522	0.203874
GZ0046	L-Histidine	Amino acids and derivatives	GZ3204	LysoPC 15:1	Lipids	-0.0257843	0.731162
GZ0046	L-Histidine	Amino acids and derivatives	GZ3209	LysoPC 18:3 (2n isomer)	Lipids	0.118109	0.114315
GZ0046	L-Histidine	Amino acids and derivatives	GZ3211	LysoPC 16:0p	Lipids	-0.0502303	0.503089
GZ0046	L-Histidine	Amino acids and derivatives	GZ3213	LysoPC 14:0	Lipids	0.05827	0.437166
GZ0046	L-Histidine	Amino acids and derivatives	GZ3241	LysoPC 16:1 (2n isomer)	Lipids	0.0948929	0.205115
GZ0046	L-Histidine	Amino acids and derivatives	GZ3259	LysoPC 16:1	Lipids	0.114071	0.127323
GZ0046	L-Histidine	Amino acids and derivatives	GZ3260	Glycidyl oleate	Lipids	0.041548	0.579729
GZ0046	L-Histidine	Amino acids and derivatives	GZ3267	lysoPE 20:5 (sn-2)	Lipids	0.0657404	0.380593
GZ0046	L-Histidine	Amino acids and derivatives	GZ3268	LysoPE 18:1	Lipids	0.0728576	0.331066
GZ0046	L-Histidine	Amino acids and derivatives	GZ3269	lysoPE 18:2 (sn-1)	Lipids	0.0809077	0.280276
GZ0046	L-Histidine	Amino acids and derivatives	GZ3279	LysoPC 18:2 (2n isomer)	Lipids	0.147954	0.0474681
GZ0046	L-Histidine	Amino acids and derivatives	GZ3286	lysoPC 18:2 (sn-2)	Lipids	0.111246	0.137083
GZ0046	L-Histidine	Amino acids and derivatives	GZ3290	LysoPC 15:0	Lipids	-0.0271282	0.717731
GZ0046	L-Histidine	Amino acids and derivatives	GZ3293	DGMG (18:2) isomer3	Lipids	0.107893	0.149398
GZ0046	L-Histidine	Amino acids and derivatives	GZ3301	4-Hydroxy-3,5-diisopropylbenzaldehyde	Phenolic acids	-0.189312	0.0109201
GZ0046	L-Histidine	Amino acids and derivatives	GZ3304	LysoPE 18:2 (2n isomer)	Lipids	-0.019311	0.796945
GZ0046	L-Histidine	Amino acids and derivatives	GZ3305	LPE 18:2	Lipids	0.0306201	0.68324
GZ0046	L-Histidine	Amino acids and derivatives	GZ3307	lysoPC 17:1 (sn-1)	Lipids	0.0827455	0.269459
GZ0046	L-Histidine	Amino acids and derivatives	GZ3309	LysoPC 18:2	Lipids	0.0511778	0.495059
GZ0046	L-Histidine	Amino acids and derivatives	GZ3319	MAG (18:3) isomer2	Lipids	0.158782	0.0332573
GZ0046	L-Histidine	Amino acids and derivatives	GZ3326	lysoPE 16:0 (sn-2)	Lipids	-0.1002	0.180791
GZ0046	L-Histidine	Amino acids and derivatives	GZ3329	LysoPC 14:1	Lipids	-0.0569272	0.44782
GZ0046	L-Histidine	Amino acids and derivatives	GZ3349	lysoPC 18:0p	Lipids	-0.0184328	0.805992
GZ0046	L-Histidine	Amino acids and derivatives	GZ3365	LysoPE 16:0	Lipids	-0.0762626	0.308904
GZ0046	L-Histidine	Amino acids and derivatives	GZ3379	LysoPC 18:3	Lipids	-0.0429252	0.567218
GZ0046	L-Histidine	Amino acids and derivatives	GZ3380	LysoPC 16:0 (2n isomer)	Lipids	-0.00199269	0.97882
GZ0046	L-Histidine	Amino acids and derivatives	GZ3399	LysoPC 18:1 (2n isomer)	Lipids	0.109134	0.144747
GZ0046	L-Histidine	Amino acids and derivatives	GZ3400	LysoPC 18:0 (2n isomer)	Lipids	0.106241	0.155765
GZ0046	L-Histidine	Amino acids and derivatives	GZ3409	Punicic acid	Lipids	-0.113965	0.12768
GZ0046	L-Histidine	Amino acids and derivatives	GZ3410	FA 18:3	Lipids	-0.173521	0.0198322
GZ0046	L-Histidine	Amino acids and derivatives	GZ3415	LysoPE 18:0 (2n isomer)	Lipids	0.0948862	0.205147
GZ0046	L-Histidine	Amino acids and derivatives	GZ3430	LysoPC 18:1	Lipids	0.0940222	0.209321
GZ0046	L-Histidine	Amino acids and derivatives	GZ3431	LysoPC 20:4	Lipids	0.136696	0.0672805
GZ0046	L-Histidine	Amino acids and derivatives	GZ3445	FA 18:4	Lipids	0.0499338	0.505615
GZ0046	L-Histidine	Amino acids and derivatives	GZ3455	9-Hydroxy-(10E,12Z,15Z)-octadecatrienoic acid	Lipids	-0.128273	0.0861495
GZ0046	L-Histidine	Amino acids and derivatives	GZ3483	FA 18:5	Lipids	-0.043269	0.564115
GZ0046	L-Histidine	Amino acids and derivatives	GZ3497	Phthalic anhydride	Others	0.187223	0.0118475
GZ0046	L-Histidine	Amino acids and derivatives	GZ3507	LysoPC 18:0	Lipids	-0.0736343	0.325923
GZ0046	L-Histidine	Amino acids and derivatives	GZ3509	Octadeca-11E,13E,15Z-trienoic acid	Lipids	0.203841	0.00605774
GZ0046	L-Histidine	Amino acids and derivatives	GZ3529	MG 18:4	Lipids	0.0856394	0.25301
GZ0046	L-Histidine	Amino acids and derivatives	GZ3547	MG 18:3	Lipids	-0.0762727	0.30884
GZ0046	L-Histidine	Amino acids and derivatives	GZ3548	MAG (18:3) isomer4	Lipids	-0.0417372	0.578003
GZ0046	L-Histidine	Amino acids and derivatives	GZ3549	lysoPE 20:1 (sn-2)	Lipids	-0.0532405	0.477814
GZ0046	L-Histidine	Amino acids and derivatives	GZ3563	Taurocholic acid	Organic acids	0.00463233	0.950789
GZ0046	L-Histidine	Amino acids and derivatives	GZ3587	FA 18:2	Lipids	-0.107164	0.152182
GZ0046	L-Histidine	Amino acids and derivatives	GZ3602	MG 18:2	Lipids	0.0579973	0.439317
GZ0046	L-Histidine	Amino acids and derivatives	GZ3636	Menaquinone (K2)	Others	-0.206162	0.00549356
GZ0048	L-Aspartic acid	Amino acids and derivatives	GZ0030	trans,trans-Muconic acid	Organic acids	0.172905	0.0202809
GZ0048	L-Aspartic acid	Amino acids and derivatives	GZ0031	3-N-Methyl-L-histidine	Amino acids and derivatives	-0.178182	0.0167072
GZ0048	L-Aspartic acid	Amino acids and derivatives	GZ0042	L-(+)-Arginine	Amino acids and derivatives	0.445042	3.86311e-10
GZ0048	L-Aspartic acid	Amino acids and derivatives	GZ0046	L-Histidine	Amino acids and derivatives	0.155674	0.0369082
GZ0048	L-Aspartic acid	Amino acids and derivatives	GZ0048	L-Aspartic acid	Amino acids and derivatives	1	0
GZ0048	L-Aspartic acid	Amino acids and derivatives	GZ0056	L-Glutamic acid	Amino acids and derivatives	0.640315	3.73211e-22
GZ0048	L-Aspartic acid	Amino acids and derivatives	GZ0060	L-Asparagine	Amino acids and derivatives	0.246592	0.000846824
GZ0048	L-Aspartic acid	Amino acids and derivatives	GZ0062	L-Glutamine	Amino acids and derivatives	0.659309	8.08234e-24
GZ0048	L-Aspartic acid	Amino acids and derivatives	GZ0064	L-Serine	Amino acids and derivatives	0.159309	0.0326694
GZ0048	L-Aspartic acid	Amino acids and derivatives	GZ0070	L-Cysteine	Amino acids and derivatives	0.28127	0.000130847
GZ0048	L-Aspartic acid	Amino acids and derivatives	GZ0071	D-Sorbitol	Others	-0.125659	0.0927989
GZ0048	L-Aspartic acid	Amino acids and derivatives	GZ0073	L-Citrulline	Amino acids and derivatives	0.59446	1.39727e-18
GZ0048	L-Aspartic acid	Amino acids and derivatives	GZ0082	L-Threonine	Amino acids and derivatives	0.0708138	0.344845
GZ0048	L-Aspartic acid	Amino acids and derivatives	GZ0086	D(+)-Melezitose	Others	-0.340384	2.93554e-06
GZ0048	L-Aspartic acid	Amino acids and derivatives	GZ0088	Glucose	Others	-0.482761	6.73951e-12
GZ0048	L-Aspartic acid	Amino acids and derivatives	GZ0095	Anthranilate O-hexosyl-O-hexoside	Phenolic acids	0.0992305	0.185067
GZ0048	L-Aspartic acid	Amino acids and derivatives	GZ0096	D-(+)-Sucrose	Others	-0.146683	0.0494271
GZ0048	L-Aspartic acid	Amino acids and derivatives	GZ0097	Galactinol	Nucleotide and derivatives	-0.200289	0.00702182
GZ0048	L-Aspartic acid	Amino acids and derivatives	GZ0118	Citric acid	Organic acids	-0.207606	0.0051666
GZ0048	L-Aspartic acid	Amino acids and derivatives	GZ0128	Creatine	Organic acids	0.261736	0.000386461
GZ0048	L-Aspartic acid	Amino acids and derivatives	GZ0129	D-Xylonic acid	Organic acids	-0.349298	1.54042e-06
GZ0048	L-Aspartic acid	Amino acids and derivatives	GZ0134	L(-)-Malic acid	Organic acids	-0.271274	0.000230075
GZ0048	L-Aspartic acid	Amino acids and derivatives	GZ0138	3-Hydroxybutyrate	Organic acids	-0.254381	0.000569007
GZ0048	L-Aspartic acid	Amino acids and derivatives	GZ0140	Pyruvic acid	Organic acids	0.152768	0.040623
GZ0048	L-Aspartic acid	Amino acids and derivatives	GZ0144	Uridine 5'-diphospho-D-glucose	Nucleotide and derivatives	0.509119	2.92369e-13
GZ0048	L-Aspartic acid	Amino acids and derivatives	GZ0158	Deoxyribose 5-phosphate	Nucleotide and derivatives	-0.145764	0.0508848
GZ0048	L-Aspartic acid	Amino acids and derivatives	GZ0160	Quinic acid	Phenolic acids	0.248397	0.00077314
GZ0048	L-Aspartic acid	Amino acids and derivatives	GZ0167	NADP	Others	0.357665	8.25721e-07
GZ0048	L-Aspartic acid	Amino acids and derivatives	GZ0169	Glutathione reduced form	Amino acids and derivatives	0.454694	1.43625e-10
GZ0048	L-Aspartic acid	Amino acids and derivatives	GZ0173	Adenosine 5'-monophosphate	Nucleotide and derivatives	0.538088	6.70842e-15
GZ0048	L-Aspartic acid	Amino acids and derivatives	GZ0181	3-Hydroxypropanoic acid	Organic acids	-0.171611	0.0212521
GZ0048	L-Aspartic acid	Amino acids and derivatives	GZ0187	Glutathione oxidized	Amino acids and derivatives	0.296024	5.4668e-05
GZ0048	L-Aspartic acid	Amino acids and derivatives	GZ0197	Uridine 5'-monophosphate	Nucleotide and derivatives	0.279499	0.000144841
GZ0048	L-Aspartic acid	Amino acids and derivatives	GZ0200	L-(-)-Tyrosine	Amino acids and derivatives	-0.280413	0.000137451
GZ0048	L-Aspartic acid	Amino acids and derivatives	GZ0215	L-Leucine	Amino acids and derivatives	-0.230874	0.00181986
GZ0048	L-Aspartic acid	Amino acids and derivatives	GZ0216	Aminomalonic acid	Organic acids	0.341632	2.68521e-06
GZ0048	L-Aspartic acid	Amino acids and derivatives	GZ0217	Succinic acid	Organic acids	0.227526	0.00212844
GZ0048	L-Aspartic acid	Amino acids and derivatives	GZ0238	3-(6-Hydroxy-3,4-dioxo-1,5-cyclohexadien-1-yl)-L-alanine	Amino acids and derivatives	0.156136	0.0363453
GZ0048	L-Aspartic acid	Amino acids and derivatives	GZ0243	Hypoxanthine-9-β-D-arabinofuranoside	Nucleotide and derivatives	0.564815	1.47364e-16
GZ0048	L-Aspartic acid	Amino acids and derivatives	GZ0250	Guanosine	Nucleotide and derivatives	-0.127692	0.0875929
GZ0048	L-Aspartic acid	Amino acids and derivatives	GZ0257	5-Hydroxy-L-tryptophan	Amino acids and derivatives	-0.108236	0.148102
GZ0048	L-Aspartic acid	Amino acids and derivatives	GZ0260	Diethyl phosphate	Organic acids	0.0494974	0.509347
GZ0048	L-Aspartic acid	Amino acids and derivatives	GZ0267	7-Methylxanthine	Nucleotide and derivatives	-0.338764	3.29338e-06
GZ0048	L-Aspartic acid	Amino acids and derivatives	GZ0270	4-Pyridoxic acid	Others	-0.533823	1.19639e-14
GZ0048	L-Aspartic acid	Amino acids and derivatives	GZ0276	Gallic acid	Phenolic acids	-0.160516	0.0313561
GZ0048	L-Aspartic acid	Amino acids and derivatives	GZ0278	Kynurenic acid O-hexside	Organic acids	0.0643637	0.390669
GZ0048	L-Aspartic acid	Amino acids and derivatives	GZ0284	Xanthosine	Nucleotide and derivatives	0.334606	4.41184e-06
GZ0048	L-Aspartic acid	Amino acids and derivatives	GZ0296	2,5-dihydroxy benzoic acid O-hexside	Phenolic acids	-0.302846	3.59213e-05
GZ0048	L-Aspartic acid	Amino acids and derivatives	GZ0302	Cyclic AMP	Nucleotide and derivatives	0.220846	0.00289015
GZ0048	L-Aspartic acid	Amino acids and derivatives	GZ0307	Adenosine	Nucleotide and derivatives	0.307395	2.69889e-05
GZ0048	L-Aspartic acid	Amino acids and derivatives	GZ0314	Homovanilloyl quinic acid	Phenolic acids	-0.298861	4.59681e-05
GZ0048	L-Aspartic acid	Amino acids and derivatives	GZ0316	Salicylic acid O-glucoside	Others	-0.132751	0.0756494
GZ0048	L-Aspartic acid	Amino acids and derivatives	GZ0329	L-Phenylalanine	Amino acids and derivatives	-0.107923	0.149283
GZ0048	L-Aspartic acid	Amino acids and derivatives	GZ0353	3-Hydroxy-3-methyl butyric acid	Organic acids	-0.0454255	0.544838
GZ0048	L-Aspartic acid	Amino acids and derivatives	GZ0377	N6-Succinyl Adenosine	Nucleotide and derivatives	0.277891	0.000158736
GZ0048	L-Aspartic acid	Amino acids and derivatives	GZ0382	Homogentisic acid	Organic acids	-0.0402321	0.591801
GZ0048	L-Aspartic acid	Amino acids and derivatives	GZ0386	quinic acid-hexoside-hexoside	Organic acids	-0.591957	2.10949e-18
GZ0048	L-Aspartic acid	Amino acids and derivatives	GZ0403	N-p-Coumaroyl hydroxyagmatine	Alkaloids	-0.392805	4.92063e-08
GZ0048	L-Aspartic acid	Amino acids and derivatives	GZ0407	Syringaldehyde O-glucoside	Others	-0.580412	1.34757e-17
GZ0048	L-Aspartic acid	Amino acids and derivatives	GZ0419	Syringic acid O-glucoside	Phenolic acids	-0.361681	6.08252e-07
GZ0048	L-Aspartic acid	Amino acids and derivatives	GZ0438	Neochlorogenic acid (5-O-Caffeoylquinic acid)	Phenolic acids	-0.0120244	0.872719
GZ0048	L-Aspartic acid	Amino acids and derivatives	GZ0439	L-Tryptophan	Amino acids and derivatives	0.0777062	0.299809
GZ0048	L-Aspartic acid	Amino acids and derivatives	GZ0446	3-O-p-coumaroyl quinic acid O-hexoside	Phenolic acids	0.0332092	0.65808
GZ0048	L-Aspartic acid	Amino acids and derivatives	GZ0450	Protocatechuic acid	Phenolic acids	-0.340696	2.87088e-06
GZ0048	L-Aspartic acid	Amino acids and derivatives	GZ0457	Cyanidin O-syringic acid	Anthocyanins	0.0282159	0.706922
GZ0048	L-Aspartic acid	Amino acids and derivatives	GZ0460	Protocatechuic acid O-glucoside	Phenolic acids	-0.139099	0.062565
GZ0048	L-Aspartic acid	Amino acids and derivatives	GZ0461	2-Methylglutaric acid	Organic acids	-0.129286	0.083678
GZ0048	L-Aspartic acid	Amino acids and derivatives	GZ0495	3,4-Dihydroxybenzeneacetic acid	Organic acids	0.0159015	0.83221
GZ0048	L-Aspartic acid	Amino acids and derivatives	GZ0505	Kynurenic acid	Organic acids	-0.0444929	0.553135
GZ0048	L-Aspartic acid	Amino acids and derivatives	GZ0511	5-O-p-coumaroyl shikimic acid O-hexoside	Phenolic acids	-0.0621782	0.406991
GZ0048	L-Aspartic acid	Amino acids and derivatives	GZ0525	5-hydroxyhexanoic acid	Organic acids	0.770335	1.26528e-36
GZ0048	L-Aspartic acid	Amino acids and derivatives	GZ0526	Flavin adenine dinucleotide (FAD)	Nucleotide and derivatives	0.234812	0.00150939
GZ0048	L-Aspartic acid	Amino acids and derivatives	GZ0528	2-Isopropylmalate	Organic acids	0.772018	7.13919e-37
GZ0048	L-Aspartic acid	Amino acids and derivatives	GZ0532	Tricetin-O-diglucoside	Flavonoids	-0.182323	0.0142996
GZ0048	L-Aspartic acid	Amino acids and derivatives	GZ0543	Chlorogenic acid (3-O-Caffeoylquinic acid)	Phenolic acids	0.0656154	0.381501
GZ0048	L-Aspartic acid	Amino acids and derivatives	GZ0548	1-O-p-Coumaroyl quinic acid	Phenolic acids	0.0734145	0.327373
GZ0048	L-Aspartic acid	Amino acids and derivatives	GZ0574	Terephthalic acid	Organic acids	-0.0369345	0.622546
GZ0048	L-Aspartic acid	Amino acids and derivatives	GZ0578	4-O-Caffeoyl quinic acid (criptochlorogenic acid)	Phenolic acids	-0.213599	0.00398845
GZ0048	L-Aspartic acid	Amino acids and derivatives	GZ0581	Pyrrole-2-carboxylic acid	Amino acids and derivatives	0.415183	6.82452e-09
GZ0048	L-Aspartic acid	Amino acids and derivatives	GZ0593	Protocatechuic aldehyde	Phenolic acids	0.110008	0.141537
GZ0048	L-Aspartic acid	Amino acids and derivatives	GZ0604	4-Hydroxybenzoic acid	Organic acids	-0.142644	0.0561052
GZ0048	L-Aspartic acid	Amino acids and derivatives	GZ0609	Luteolin-C-pentosyl-C-hexoside	Flavonoids	0.224273	0.00247297
GZ0048	L-Aspartic acid	Amino acids and derivatives	GZ0611	Caffeic acid O-glucoside	Phenolic acids	-0.0604016	0.420553
GZ0048	L-Aspartic acid	Amino acids and derivatives	GZ0619	Quercetin-C-hexoside-hexoside-glucuronic acid-hexoside	Flavonoids	0.0460269	0.53952
GZ0048	L-Aspartic acid	Amino acids and derivatives	GZ0622	luteolin-C-pentoside-hexoside	Flavonoids	-0.0252221	0.736806
GZ0048	L-Aspartic acid	Amino acids and derivatives	GZ0627	1-O-beta-D-Glucopyranosyl sinapate	Phenolic acids	-0.109759	0.142447
GZ0048	L-Aspartic acid	Amino acids and derivatives	GZ0633	Cyanidin O-diacetyl-hexoside-O-glyceric acid	Anthocyanins	0.0193693	0.796345
GZ0048	L-Aspartic acid	Amino acids and derivatives	GZ0639	5-O-p-Coumaroylquinic acid	Phenolic acids	0.242498	0.00103853
GZ0048	L-Aspartic acid	Amino acids and derivatives	GZ0646	Caffeic acid	Phenolic acids	-0.0977333	0.191817
GZ0048	L-Aspartic acid	Amino acids and derivatives	GZ0660	Vanillic acid	Phenolic acids	-0.0112025	0.881352
GZ0048	L-Aspartic acid	Amino acids and derivatives	GZ0673	Luteolin-C-hexoside-hexoside-feruloyl-hexoside	Flavonoids	0.0938293	0.210261
GZ0048	L-Aspartic acid	Amino acids and derivatives	GZ0674	luteolin-O-feruloylhexoside-C-hexoside-C-hexoside	Flavonoids	0.0611898	0.414504
GZ0048	L-Aspartic acid	Amino acids and derivatives	GZ0681	Luteolin 6-C-hexoside-8-C-pentoside	Flavonoids	-0.0130942	0.861504
GZ0048	L-Aspartic acid	Amino acids and derivatives	GZ0683	Syringic acid	Phenolic acids	-0.0549408	0.463847
GZ0048	L-Aspartic acid	Amino acids and derivatives	GZ0689	Quercetin-C-pentoside-hexoside-feruloyl-hexoside	Flavonoids	-0.126931	0.0895134
GZ0048	L-Aspartic acid	Amino acids and derivatives	GZ0701	N-Acetyl-l-leucine	Amino acids and derivatives	0.124876	0.0948688
GZ0048	L-Aspartic acid	Amino acids and derivatives	GZ0703	3-O-p-Coumaroyl quinic acid	Phenolic acids	0.280857	0.000133997
GZ0048	L-Aspartic acid	Amino acids and derivatives	GZ0710	Luteolin C-hexoside	Flavonoids	-0.0186838	0.803403
GZ0048	L-Aspartic acid	Amino acids and derivatives	GZ0731	Vitexin 2''-O-beta-L-rhamnoside	Flavonoids	0.237204	0.00134531
GZ0048	L-Aspartic acid	Amino acids and derivatives	GZ0741	Quercetin-C-hexoside-hexoside-glyceryl-rhamnoside-rhamnoside	Flavonoids	-0.10264	0.170346
GZ0048	L-Aspartic acid	Amino acids and derivatives	GZ0743	3-(2-Naphthyl)-D-alanine	Amino acids and derivatives	-0.425931	2.50652e-09
GZ0048	L-Aspartic acid	Amino acids and derivatives	GZ0746	4-Hydroxybenzaldehyde	Phenolic acids	-0.0704044	0.347649
GZ0048	L-Aspartic acid	Amino acids and derivatives	GZ0747	apigenin-C-pentoside-hexoside-glucuronic acid-hexoside	Flavonoids	-0.0419752	0.575835
GZ0048	L-Aspartic acid	Amino acids and derivatives	GZ0755	Pentoside Caffeate	Organic acids	-0.00321257	0.96586
GZ0048	L-Aspartic acid	Amino acids and derivatives	GZ0759	Apigenin-6-C-glucoside (Isovitexin)	Flavonoids	0.0606241	0.41884
GZ0048	L-Aspartic acid	Amino acids and derivatives	GZ0761	Isohemiphloin	Alkaloids	-0.036591	0.625789
GZ0048	L-Aspartic acid	Amino acids and derivatives	GZ0762	Chrysoeriol-C-pentosyl-C-hexoside	Flavonoids	-0.302244	3.72924e-05
GZ0048	L-Aspartic acid	Amino acids and derivatives	GZ0784	Quercetin 3-O-galactoside (Hyperin)	Flavonoids	-0.189209	0.0109639
GZ0048	L-Aspartic acid	Amino acids and derivatives	GZ0785	Hexanoyl glycine	Amino acids and derivatives	0.148269	0.046992
GZ0048	L-Aspartic acid	Amino acids and derivatives	GZ0789	p-Coumaric acid	Phenolic acids	-0.120905	0.105932
GZ0048	L-Aspartic acid	Amino acids and derivatives	GZ0790	Acetyl tryptophan	Amino acids and derivatives	-0.0204792	0.784951
GZ0048	L-Aspartic acid	Amino acids and derivatives	GZ0794	Kaempferol 3-O-galactoside (Trifolin)	Flavonoids	-0.386501	8.36554e-08
GZ0048	L-Aspartic acid	Amino acids and derivatives	GZ0796	2-(Formylamino)benzoic acid	Organic acids	-0.178379	0.0165851
GZ0048	L-Aspartic acid	Amino acids and derivatives	GZ0801	Coniferyl alcohol	Phenolic acids	-0.0927777	0.21544
GZ0048	L-Aspartic acid	Amino acids and derivatives	GZ0804	Chrysoeriol-O-feruloyl-malonyl-C-hexoside-pentoside	Flavonoids	-0.257139	0.000492822
GZ0048	L-Aspartic acid	Amino acids and derivatives	GZ0820	2-Methoxybenzoic acid	Phenolic acids	-0.0363836	0.62775
GZ0048	L-Aspartic acid	Amino acids and derivatives	GZ0824	Quercetin O-acetylhexoside	Flavonoids	-0.062232	0.406585
GZ0048	L-Aspartic acid	Amino acids and derivatives	GZ0825	Tricin 5-O-hexoside	Flavonoids	-0.0446149	0.552046
GZ0048	L-Aspartic acid	Amino acids and derivatives	GZ0841	apigenin-hexoside-hexoside-glyceryl-hexoside	Flavonoids	-0.0588648	0.432493
GZ0048	L-Aspartic acid	Amino acids and derivatives	GZ0846	Hesperetin O-malonylhexoside	Flavonoids	-0.349614	1.50495e-06
GZ0048	L-Aspartic acid	Amino acids and derivatives	GZ0847	Sinapic acid	Phenolic acids	-0.232245	0.00170571
GZ0048	L-Aspartic acid	Amino acids and derivatives	GZ0852	Apigenin 7-rutinoside	Flavonoids	-0.279266	0.000146778
GZ0048	L-Aspartic acid	Amino acids and derivatives	GZ0860	Syringaldehyde	Phenolic acids	-0.413249	8.14223e-09
GZ0048	L-Aspartic acid	Amino acids and derivatives	GZ0864	Salicylic acid (SA)	Others	0.0692541	0.355602
GZ0048	L-Aspartic acid	Amino acids and derivatives	GZ0867	Caffeoyl-Caffeoyl-quinic acid	Phenolic acids	-0.0421758	0.57401
GZ0048	L-Aspartic acid	Amino acids and derivatives	GZ0870	FFA 16:1 (Palmitoleic acid, n–7)	Lipids	-0.150678	0.0434857
GZ0048	L-Aspartic acid	Amino acids and derivatives	GZ0871	Kaempferol-malonyl-glucoside	Flavonoids	-0.318381	1.32673e-05
GZ0048	L-Aspartic acid	Amino acids and derivatives	GZ0883	Tricin O-glucuronic acid	Flavonoids	-0.272131	0.000219384
GZ0048	L-Aspartic acid	Amino acids and derivatives	GZ0885	Apigenin 7-O-glucoside (Cosmosiin)	Flavonoids	0.166605	0.0253967
GZ0048	L-Aspartic acid	Amino acids and derivatives	GZ0896	Naringenin 7-O-glucoside (Prunin)	Flavonoids	0.0639472	0.393749
GZ0048	L-Aspartic acid	Amino acids and derivatives	GZ0914	Chrysoeriol 7-O-hexoside	Flavonoids	-0.427292	2.20232e-09
GZ0048	L-Aspartic acid	Amino acids and derivatives	GZ0915	Tricin 7-O-hexoside	Flavonoids	-0.225984	0.00228593
GZ0048	L-Aspartic acid	Amino acids and derivatives	GZ0917	Isorhamnetin-O-acetyl-hexoside	Flavonoids	-0.229485	0.00194252
GZ0048	L-Aspartic acid	Amino acids and derivatives	GZ0929	luteolin-C -hexoside-hexoside-pentoside	Flavonoids	-0.181398	0.0148092
GZ0048	L-Aspartic acid	Amino acids and derivatives	GZ0931	Indole-5-carboxylic acid	Others	0.189888	0.0106757
GZ0048	L-Aspartic acid	Amino acids and derivatives	GZ0952	Azelaic Acid	Organic acids	-0.517396	1.03117e-13
GZ0048	L-Aspartic acid	Amino acids and derivatives	GZ0955	Di-O-p-coumaroyl quinic acid	Phenolic acids	-0.0401315	0.592729
GZ0048	L-Aspartic acid	Amino acids and derivatives	GZ0967	Indole-3-carboxaldehyde	Others	0.14525	0.0517168
GZ0048	L-Aspartic acid	Amino acids and derivatives	GZ0988	Dihydroluteolin-C-pentoside-hexoside-feruloyl-acetyl-hexoside	Flavonoids	-0.315202	1.63408e-05
GZ0048	L-Aspartic acid	Amino acids and derivatives	GZ0992	Coniferylaldehyde	Phenolic acids	-0.346154	1.93813e-06
GZ0048	L-Aspartic acid	Amino acids and derivatives	GZ0993	luteolin-C-feruloyl-hexoside	Flavonoids	-0.0766241	0.306609
GZ0048	L-Aspartic acid	Amino acids and derivatives	GZ0995	4-Hydroxycoumarin	Lignans and Coumarins	0.0641999	0.391879
GZ0048	L-Aspartic acid	Amino acids and derivatives	GZ1009	luteolin-feruloyl-hexoside-pentoside	Flavonoids	-0.150195	0.0441707
GZ0048	L-Aspartic acid	Amino acids and derivatives	GZ1015	Resveratrol	Phenolic acids	0.174479	0.0191512
GZ0048	L-Aspartic acid	Amino acids and derivatives	GZ1037	Buddlenol E	Lipids	-0.460037	8.1948e-11
GZ0048	L-Aspartic acid	Amino acids and derivatives	GZ1040	chrysoeriol-O-feruloyl-C-hexoside-hexoside	Flavonoids	-0.083938	0.262595
GZ0048	L-Aspartic acid	Amino acids and derivatives	GZ1044	Dihydrotricin-sinapoyl	Flavonoids	-0.293749	6.27426e-05
GZ0048	L-Aspartic acid	Amino acids and derivatives	GZ1059	FFA 22:5 (Docosapentaenoic acid, n–6)	Lipids	0.0184409	0.805908
GZ0048	L-Aspartic acid	Amino acids and derivatives	GZ1060	FFA 22:6 (Docosahexaenoic acid, n–3)	Lipids	0.128126	0.0865138
GZ0048	L-Aspartic acid	Amino acids and derivatives	GZ1062	luteolin-feruloyl-hexoside-rhamnoside	Flavonoids	0.00722746	0.923288
GZ0048	L-Aspartic acid	Amino acids and derivatives	GZ1071	Eriodictyol	Flavonoids	-0.284614	0.000107817
GZ0048	L-Aspartic acid	Amino acids and derivatives	GZ1089	Morin	Flavonoids	-0.136275	0.0681357
GZ0048	L-Aspartic acid	Amino acids and derivatives	GZ1101	Tricin O-glycerol	Flavonoids	-0.144061	0.0536823
GZ0048	L-Aspartic acid	Amino acids and derivatives	GZ1132	Cinnamic acid	Phenolic acids	0.244987	0.000917722
GZ0048	L-Aspartic acid	Amino acids and derivatives	GZ1147	4-Methoxycinnamic acid	Phenolic acids	-0.151543	0.042281
GZ0048	L-Aspartic acid	Amino acids and derivatives	GZ1182	3,4-Dimethoxycinnamic acid	Phenolic acids	0.0343744	0.646878
GZ0048	L-Aspartic acid	Amino acids and derivatives	GZ1185	Tricin O-malonyl rhamnoside	Flavonoids	-0.218541	0.00320547
GZ0048	L-Aspartic acid	Amino acids and derivatives	GZ1194	Tricin	Flavonoids	-0.127995	0.086839
GZ0048	L-Aspartic acid	Amino acids and derivatives	GZ1199	Homoeriodictyol	Flavonoids	-0.186278	0.0122892
GZ0048	L-Aspartic acid	Amino acids and derivatives	GZ1206	Chrysoeriol	Flavonoids	-0.256952	0.000497672
GZ0048	L-Aspartic acid	Amino acids and derivatives	GZ1208	Syringetin	Flavonoids	-0.161666	0.0301475
GZ0048	L-Aspartic acid	Amino acids and derivatives	GZ1212	Isorhamnetin	Flavonoids	-0.108397	0.147495
GZ0048	L-Aspartic acid	Amino acids and derivatives	GZ1214	Tricin 4'-O-β-guaiacylglycerol	Flavonoids	-0.237968	0.00129641
GZ0048	L-Aspartic acid	Amino acids and derivatives	GZ1228	Di-O-methylquercetin	Flavonoids	-0.64142	3.00805e-22
GZ0048	L-Aspartic acid	Amino acids and derivatives	GZ1233	Tricin O-oxalic acid O-coumaroyl shikimic acid	Flavonoids	-0.210645	0.00453498
GZ0048	L-Aspartic acid	Amino acids and derivatives	GZ1239	FFA 13:0 (Tridecanoic acid)	Lipids	0.0288153	0.70099
GZ0048	L-Aspartic acid	Amino acids and derivatives	GZ1246	Dodecanedioic aicd	Organic acids	-0.147303	0.0484628
GZ0048	L-Aspartic acid	Amino acids and derivatives	GZ1287	N-[(-)-Jasmonoyl]-(L)-Isoleucine (JA-L-Ile)	Others	0.184302	0.0132606
GZ0048	L-Aspartic acid	Amino acids and derivatives	GZ1295	FFA 20:1 (cis-11-Eicosenoic acid, n–9)	Lipids	0.117347	0.116688
GZ0048	L-Aspartic acid	Amino acids and derivatives	GZ1336	3-O-Acetylpinobanksin	Flavonoids	-0.0529179	0.480489
GZ0048	L-Aspartic acid	Amino acids and derivatives	GZ1402	13-HOTrE(r)	Lipids	0.048716	0.516063
GZ0048	L-Aspartic acid	Amino acids and derivatives	GZ1406	13-HPODE	Lipids	-0.231687	0.00175138
GZ0048	L-Aspartic acid	Amino acids and derivatives	GZ1415	13-HpOTrE(r)	Lipids	0.244063	0.000960962
GZ0048	L-Aspartic acid	Amino acids and derivatives	GZ1495	LysoPE 16:0 (2n isomer)	Lipids	0.476868	1.31122e-11
GZ0048	L-Aspartic acid	Amino acids and derivatives	GZ1520	LysoPE 18:1 (2n isomer)	Lipids	0.143175	0.0551871
GZ0048	L-Aspartic acid	Amino acids and derivatives	GZ1557	Lauric acid (C12:0)	Lipids	-0.393346	4.69931e-08
GZ0048	L-Aspartic acid	Amino acids and derivatives	GZ1563	FFA 12:0 (Lauric acid)	Lipids	-0.403114	2.01663e-08
GZ0048	L-Aspartic acid	Amino acids and derivatives	GZ1577	12,13-EODE	Lipids	0.107794	0.149775
GZ0048	L-Aspartic acid	Amino acids and derivatives	GZ1636	α-Linolenic acid	Lipids	-0.553112	8.17923e-16
GZ0048	L-Aspartic acid	Amino acids and derivatives	GZ1676	Campesterol	Others	-0.256244	0.000516454
GZ0048	L-Aspartic acid	Amino acids and derivatives	GZ1709	Acylcarnitine 4:0	Lipids	-0.330241	5.96998e-06
GZ0048	L-Aspartic acid	Amino acids and derivatives	GZ1731	Acylcarnitine 2:0	Lipids	-0.0912852	0.222945
GZ0048	L-Aspartic acid	Amino acids and derivatives	GZ1732	Histidinol	Others	-0.00262064	0.972148
GZ0048	L-Aspartic acid	Amino acids and derivatives	GZ1736	N-Acetylputrescine	Alkaloids	-0.107896	0.149387
GZ0048	L-Aspartic acid	Amino acids and derivatives	GZ1737	L(+)-Ornithine	Amino acids and derivatives	0.40182	2.25949e-08
GZ0048	L-Aspartic acid	Amino acids and derivatives	GZ1767	Choline	Others	-0.302761	3.61113e-05
GZ0048	L-Aspartic acid	Amino acids and derivatives	GZ1774	Trigonelline	Alkaloids	-0.12423	0.0966022
GZ0048	L-Aspartic acid	Amino acids and derivatives	GZ1778	L-Proline	Amino acids and derivatives	0.235664	0.00144894
GZ0048	L-Aspartic acid	Amino acids and derivatives	GZ1783	4-Guanidinobutyric acid	Organic acids	-0.296265	5.38747e-05
GZ0048	L-Aspartic acid	Amino acids and derivatives	GZ1786	Adenosine 3'-monophosphate	Nucleotide and derivatives	0.241462	0.00109296
GZ0048	L-Aspartic acid	Amino acids and derivatives	GZ1788	S-(5'-Adenosyl)-L-methionine	Amino acids and derivatives	0.127645	0.0877107
GZ0048	L-Aspartic acid	Amino acids and derivatives	GZ1790	5-Aminolevulinate	Organic acids	-0.120115	0.10825
GZ0048	L-Aspartic acid	Amino acids and derivatives	GZ1796	L-(+)-Lysine	Amino acids and derivatives	0.511567	2.15458e-13
GZ0048	L-Aspartic acid	Amino acids and derivatives	GZ1797	L-Homoserine	Amino acids and derivatives	0.383796	1.04695e-07
GZ0048	L-Aspartic acid	Amino acids and derivatives	GZ1800	2-Hydroxy-6-aminopurine	Nucleotide and derivatives	0.109449	0.143583
GZ0048	L-Aspartic acid	Amino acids and derivatives	GZ1820	2-Picolinic acid	Organic acids	0.152247	0.0413211
GZ0048	L-Aspartic acid	Amino acids and derivatives	GZ1830	Guanosine 5'-monophosphate	Nucleotide and derivatives	0.222749	0.00265118
GZ0048	L-Aspartic acid	Amino acids and derivatives	GZ1831	Adenosine 5''-Diphosphate	Nucleotide and derivatives	0.0201405	0.788423
GZ0048	L-Aspartic acid	Amino acids and derivatives	GZ1834	Inosine 5'-monophosphate	Nucleotide and derivatives	0.218717	0.00318034
GZ0048	L-Aspartic acid	Amino acids and derivatives	GZ1839	Nicotinic acid adenine dinucleotide	Nucleotide and derivatives	0.0992023	0.185192
GZ0048	L-Aspartic acid	Amino acids and derivatives	GZ1843	Guanine	Nucleotide and derivatives	0.122273	0.102011
GZ0048	L-Aspartic acid	Amino acids and derivatives	GZ1849	5-Methylcytosine	Nucleotide and derivatives	-0.0751773	0.31586
GZ0048	L-Aspartic acid	Amino acids and derivatives	GZ1853	Adenine	Nucleotide and derivatives	-0.118951	0.111739
GZ0048	L-Aspartic acid	Amino acids and derivatives	GZ1857	Xanthine	Nucleotide and derivatives	0.0374934	0.617288
GZ0048	L-Aspartic acid	Amino acids and derivatives	GZ1863	Uracil	Nucleotide and derivatives	0.0590955	0.430688
GZ0048	L-Aspartic acid	Amino acids and derivatives	GZ1868	D(-)-Threose	Others	0.000806177	0.99143
GZ0048	L-Aspartic acid	Amino acids and derivatives	GZ1870	L-Tyramine	Amino acids and derivatives	-0.013294	0.859412
GZ0048	L-Aspartic acid	Amino acids and derivatives	GZ1871	Hydroxyphenethylamine	Others	-0.0285355	0.703757
GZ0048	L-Aspartic acid	Amino acids and derivatives	GZ1897	S-(5'-Adenosy)-L-homocysteine	Amino acids and derivatives	0.398316	3.06603e-08
GZ0048	L-Aspartic acid	Amino acids and derivatives	GZ1907	Allopurinol	Others	0.260238	0.000418526
GZ0048	L-Aspartic acid	Amino acids and derivatives	GZ1924	Niacinamide	Others	0.314267	1.73656e-05
GZ0048	L-Aspartic acid	Amino acids and derivatives	GZ1939	4-Pyridoxic acid O-hexoside	Others	-0.264034	0.00034166
GZ0048	L-Aspartic acid	Amino acids and derivatives	GZ1963	Kinetin 9-riboside	Others	-0.186015	0.012415
GZ0048	L-Aspartic acid	Amino acids and derivatives	GZ1969	serotonin	Others	-0.166231	0.0257324
GZ0048	L-Aspartic acid	Amino acids and derivatives	GZ1993	N-hexosyl-p-coumaroyl putrescine	Alkaloids	-0.339675	3.08723e-06
GZ0048	L-Aspartic acid	Amino acids and derivatives	GZ2009	Aminopurine	Others	0.0649816	0.386127
GZ0048	L-Aspartic acid	Amino acids and derivatives	GZ2028	6-Methylmercaptopurine	Nucleotide and derivatives	0.0107016	0.886622
GZ0048	L-Aspartic acid	Amino acids and derivatives	GZ2045	Adenosine O-ribose	Nucleotide and derivatives	0.066342	0.37624
GZ0048	L-Aspartic acid	Amino acids and derivatives	GZ2056	N-(4'-O-glycosyl)-p-coumaroyl agmatine	Alkaloids	-0.363363	5.34478e-07
GZ0048	L-Aspartic acid	Amino acids and derivatives	GZ2078	N-(4'-O-glycosyl)-feruloyl agmatine	Alkaloids	-0.0986278	0.187763
GZ0048	L-Aspartic acid	Amino acids and derivatives	GZ2084	trans-zeatin N-glucoside	Others	-0.0266232	0.722768
GZ0048	L-Aspartic acid	Amino acids and derivatives	GZ2085	D-Pantothenic acid	Others	0.0707753	0.345108
GZ0048	L-Aspartic acid	Amino acids and derivatives	GZ2088	N'-p-Coumaroyl putrescine	Alkaloids	-0.345331	2.05742e-06
GZ0048	L-Aspartic acid	Amino acids and derivatives	GZ2099	Phenethylamine	Others	-0.0695262	0.353711
GZ0048	L-Aspartic acid	Amino acids and derivatives	GZ2106	sinapoylGallic acid	Phenolic acids	-0.0439978	0.557564
GZ0048	L-Aspartic acid	Amino acids and derivatives	GZ2125	10-Formyl-THF	Others	-0.311143	2.12482e-05
GZ0048	L-Aspartic acid	Amino acids and derivatives	GZ2147	Methoxyindoleacetic acid	Others	0.142565	0.0562436
GZ0048	L-Aspartic acid	Amino acids and derivatives	GZ2148	N'-Feruloyl putrescine	Alkaloids	-0.101156	0.176645
GZ0048	L-Aspartic acid	Amino acids and derivatives	GZ2163	O-Feruloyl coumarin	Lignans and Coumarins	-0.276406	0.000172666
GZ0048	L-Aspartic acid	Amino acids and derivatives	GZ2192	Cyanidin 3-O-glucoside (Kuromanin)	Anthocyanins	-0.0189701	0.800454
GZ0048	L-Aspartic acid	Amino acids and derivatives	GZ2194	N-p-Coumaroyl agmatine	Alkaloids	-0.365179	4.64491e-07
GZ0048	L-Aspartic acid	Amino acids and derivatives	GZ2204	4-Methyl-5-thiazoleethanol	Others	0.204933	0.00578601
GZ0048	L-Aspartic acid	Amino acids and derivatives	GZ2205	N-Acetyl-L-tyrosine	Amino acids and derivatives	0.354869	1.01901e-06
GZ0048	L-Aspartic acid	Amino acids and derivatives	GZ2233	N-Feruloyl agmatine	Alkaloids	-0.112183	0.133785
GZ0048	L-Aspartic acid	Amino acids and derivatives	GZ2259	N-Feruloyl spermidine	Alkaloids	-0.0584092	0.43607
GZ0048	L-Aspartic acid	Amino acids and derivatives	GZ2264	6-C-hexosyl-luteolin O-hexoside	Flavonoids	-0.103929	0.165015
GZ0048	L-Aspartic acid	Amino acids and derivatives	GZ2277	Quercetin-5-O-malonylhexosyl-hexoside	Flavonoids	-0.0163715	0.827327
GZ0048	L-Aspartic acid	Amino acids and derivatives	GZ2281	p-Aminobenzoate	Phenolic acids	0.185383	0.0127211
GZ0048	L-Aspartic acid	Amino acids and derivatives	GZ2284	Cyanidin 3-O-malonylhexoside	Anthocyanins	0.0228244	0.761031
GZ0048	L-Aspartic acid	Amino acids and derivatives	GZ2288	6-C-hexosyl chrysoeriol O-hexoside	Flavonoids	0.0210866	0.778736
GZ0048	L-Aspartic acid	Amino acids and derivatives	GZ2292	3-O-Feruloyl quinic acid	Phenolic acids	0.0800989	0.285128
GZ0048	L-Aspartic acid	Amino acids and derivatives	GZ2295	Ferulic acid O-caffeoyl-O-hexoside	Phenolic acids	0.0254915	0.7341
GZ0048	L-Aspartic acid	Amino acids and derivatives	GZ2305	(+)-Gallocatechin -hexoside	Phenolic acids	-0.107854	0.149544
GZ0048	L-Aspartic acid	Amino acids and derivatives	GZ2331	Apigenin-Di-C,C-hexoside	Flavonoids	0.130397	0.081031
GZ0048	L-Aspartic acid	Amino acids and derivatives	GZ2342	N-Phenylacetylglycine	Amino acids and derivatives	0.0716653	0.339061
GZ0048	L-Aspartic acid	Amino acids and derivatives	GZ2348	C-hexosyl-luteolin C-pentoside	Flavonoids	-0.00187139	0.980109
GZ0048	L-Aspartic acid	Amino acids and derivatives	GZ2351	8-C-hexosyl chrysoeriol O-hexoside	Flavonoids	0.00508766	0.945958
GZ0048	L-Aspartic acid	Amino acids and derivatives	GZ2358	C-hexosyl-chrysoeriol O-hexoside	Flavonoids	0.0273575	0.715447
GZ0048	L-Aspartic acid	Amino acids and derivatives	GZ2362	6-C-hexoside-luteolin O-hexoside	Flavonoids	0.0676111	0.367157
GZ0048	L-Aspartic acid	Amino acids and derivatives	GZ2366	Cyanidin O-malonyl-malonylhexoside	Anthocyanins	0.0264061	0.724937
GZ0048	L-Aspartic acid	Amino acids and derivatives	GZ2372	Myricetin 3-O-galactoside	Flavonoids	0.00115069	0.987768
GZ0048	L-Aspartic acid	Amino acids and derivatives	GZ2373	luteolin O-hexoside-feruloylpentoside	Flavonoids	0.0567263	0.449427
GZ0048	L-Aspartic acid	Amino acids and derivatives	GZ2406	Luteolin 3',7-di-O-glucoside	Flavonoids	-0.0958041	0.200778
GZ0048	L-Aspartic acid	Amino acids and derivatives	GZ2408	1-O-Feruloyl quinic acid	Phenolic acids	0.139793	0.0612539
GZ0048	L-Aspartic acid	Amino acids and derivatives	GZ2421	Luteolin O-hexosyl-O-pentoside	Flavonoids	-0.0855565	0.253471
GZ0048	L-Aspartic acid	Amino acids and derivatives	GZ2422	Feruloyl syringic acid	Phenolic acids	0.0857052	0.252644
GZ0048	L-Aspartic acid	Amino acids and derivatives	GZ2423	Pelargonidin 3-O-malonyl-malonylhexoside	Anthocyanins	0.0940103	0.209379
GZ0048	L-Aspartic acid	Amino acids and derivatives	GZ2424	Tricin 7-O-hexosyl-O-hexoside	Flavonoids	0.0662577	0.376848
GZ0048	L-Aspartic acid	Amino acids and derivatives	GZ2432	Eriodictyol C-hexoside	Flavonoids	-0.015673	0.834587
GZ0048	L-Aspartic acid	Amino acids and derivatives	GZ2434	luteolin-C-hexoside	Flavonoids	-0.0773917	0.301775
GZ0048	L-Aspartic acid	Amino acids and derivatives	GZ2439	naringenin-C-hexoside-O-hexoside	Flavonoids	0.242357	0.00104576
GZ0048	L-Aspartic acid	Amino acids and derivatives	GZ2471	Nicotinic Acid Methyl Ester (Methyl Nicotinate)	Others	-0.291708	7.09215e-05
GZ0048	L-Aspartic acid	Amino acids and derivatives	GZ2479	Isovitexin	Flavonoids	0.166727	0.0252879
GZ0048	L-Aspartic acid	Amino acids and derivatives	GZ2483	Hesperetin-C-hexosyl-O-Pentoside	Flavonoids	0.00290843	0.969091
GZ0048	L-Aspartic acid	Amino acids and derivatives	GZ2484	Chrysoeriol O-hexosyl-O-pentoside	Flavonoids	-0.146751	0.0493203
GZ0048	L-Aspartic acid	Amino acids and derivatives	GZ2489	Tricin 4'-O-(β-guaiacylglyceryl) ether 5-O-hexosyl-O-hexoside	Flavonoids	0.00377169	0.959923
GZ0048	L-Aspartic acid	Amino acids and derivatives	GZ2490	Tricin 4'-O-(β-guaiacylglyceryl) ether 5-O-hexoside	Flavonoids	-0.0268045	0.720958
GZ0048	L-Aspartic acid	Amino acids and derivatives	GZ2496	Chrysoeriol C-hexosyl-O-rhamnoside	Flavonoids	-0.0924279	0.217182
GZ0048	L-Aspartic acid	Amino acids and derivatives	GZ2498	chrysoeriol-O-hexoside-malonyl-hexoside	Flavonoids	-0.041175	0.58314
GZ0048	L-Aspartic acid	Amino acids and derivatives	GZ2513	Quercetin 3-O-glucoside (Isotrifoliin)	Flavonoids	-0.0165577	0.825394
GZ0048	L-Aspartic acid	Amino acids and derivatives	GZ2517	O-Feruloyl 4-hydroxylcoumarin	Lignans and Coumarins	0.159269	0.0327138
GZ0048	L-Aspartic acid	Amino acids and derivatives	GZ2519	Kaempferol 3-O-glucoside (Astragalin)	Flavonoids	-0.221486	0.0028077
GZ0048	L-Aspartic acid	Amino acids and derivatives	GZ2523	Isorhamnetin 5-O-hexoside	Flavonoids	-0.130999	0.0796265
GZ0048	L-Aspartic acid	Amino acids and derivatives	GZ2525	apigenin-C-rutinoside	Flavonoids	-0.0271239	0.717774
GZ0048	L-Aspartic acid	Amino acids and derivatives	GZ2536	Chrysoeriol 8-C-hexoside	Flavonoids	0.0137362	0.854786
GZ0048	L-Aspartic acid	Amino acids and derivatives	GZ2539	Apigenin O-hexosyl-O-pentoside	Flavonoids	0.19347	0.00926209
GZ0048	L-Aspartic acid	Amino acids and derivatives	GZ2541	Naringenin-hexoside	Flavonoids	-0.0741943	0.322247
GZ0048	L-Aspartic acid	Amino acids and derivatives	GZ2565	3',4',5'-Dihydrotricetin O-hexosyl-O-hexoside	Flavonoids	0.0121245	0.871668
GZ0048	L-Aspartic acid	Amino acids and derivatives	GZ2580	3-Hydroxy-4-methoxycinnamic acid	Phenolic acids	0.106011	0.156665
GZ0048	L-Aspartic acid	Amino acids and derivatives	GZ2581	Kaempferol-O-Pentoside-O-hexoside	Flavonoids	0.0211083	0.778514
GZ0048	L-Aspartic acid	Amino acids and derivatives	GZ2588	Luteolin-O-(O-malonyl)-β-D-glucoside	Flavonoids	0.102944	0.169078
GZ0048	L-Aspartic acid	Amino acids and derivatives	GZ2589	chrysoeriol-O-hexoside-C-hexoside-feruloyl	Flavonoids	-0.207541	0.00518098
GZ0048	L-Aspartic acid	Amino acids and derivatives	GZ2593	Syringetin 7-O-hexoside	Flavonoids	-0.010984	0.883651
GZ0048	L-Aspartic acid	Amino acids and derivatives	GZ2594	Kaempferide	Flavonoids	-0.185613	0.0126089
GZ0048	L-Aspartic acid	Amino acids and derivatives	GZ2599	Diosmetin-O-rutin	Flavonoids	-0.188394	0.0113194
GZ0048	L-Aspartic acid	Amino acids and derivatives	GZ2603	Isorhamnetin O-hexoside	Flavonoids	-0.0959164	0.200249
GZ0048	L-Aspartic acid	Amino acids and derivatives	GZ2604	Tricin di-O-hexoside	Flavonoids	-0.12798	0.0868751
GZ0048	L-Aspartic acid	Amino acids and derivatives	GZ2610	L-Glutaminyl-L-valyl-L-valyl-L-cysteine	Amino acids and derivatives	-0.0662073	0.377212
GZ0048	L-Aspartic acid	Amino acids and derivatives	GZ2627	Hydroxymyricetin	Flavonoids	-0.137962	0.0647616
GZ0048	L-Aspartic acid	Amino acids and derivatives	GZ2639	Hesperetin-O-glucoside	Flavonoids	-0.223851	0.00252125
GZ0048	L-Aspartic acid	Amino acids and derivatives	GZ2649	C-hexosyl-apigenin O-pentoside	Flavonoids	0.0345999	0.644719
GZ0048	L-Aspartic acid	Amino acids and derivatives	GZ2653	Tricin -O-(syringyl alcohol) ether 5-O-hexoside	Flavonoids	-0.0836728	0.264111
GZ0048	L-Aspartic acid	Amino acids and derivatives	GZ2655	8-Methyl-2-oxo-4-phenyl-2H-chromen-7-yl 4-(hexyloxy)benzoate	Phenolic acids	-0.120831	0.106147
GZ0048	L-Aspartic acid	Amino acids and derivatives	GZ2657	Tricin O-rhamnosyl-O-malonylhexoside	Flavonoids	-0.034115	0.649365
GZ0048	L-Aspartic acid	Amino acids and derivatives	GZ2664	Tricin 4'-O-(β-guaiacylglyceryl) ether-O-rutinoside	Flavonoids	-0.0713468	0.341218
GZ0048	L-Aspartic acid	Amino acids and derivatives	GZ2666	Selgin O-hexosyl-O-hexoside	Flavonoids	-0.111438	0.136402
GZ0048	L-Aspartic acid	Amino acids and derivatives	GZ2667	Tricin 4'-O-(β-guaiacylglyceryl) ether 7-O-hexoside	Flavonoids	0.01471	0.844618
GZ0048	L-Aspartic acid	Amino acids and derivatives	GZ2670	Eriodictyol O-malonylhexoside	Flavonoids	-0.156782	0.0355697
GZ0048	L-Aspartic acid	Amino acids and derivatives	GZ2674	Tricin O-feruloylhexoside O-hexoside	Flavonoids	0.0880835	0.239668
GZ0048	L-Aspartic acid	Amino acids and derivatives	GZ2678	Naringenin O-malonylhexoside	Flavonoids	0.211604	0.00435064
GZ0048	L-Aspartic acid	Amino acids and derivatives	GZ2690	Quercetin-3-O-(6''-O-malonyl)-glucoside	Flavonoids	-0.117057	0.117599
GZ0048	L-Aspartic acid	Amino acids and derivatives	GZ2692	Tricetin O-malonylhexoside	Flavonoids	-0.118997	0.111597
GZ0048	L-Aspartic acid	Amino acids and derivatives	GZ2693	Tricin O-malonylhexoside	Flavonoids	0.0242972	0.746122
GZ0048	L-Aspartic acid	Amino acids and derivatives	GZ2694	Tricin 4'-O-(β-guaiacylglyceryl) ether O-hexoside	Flavonoids	-0.00908039	0.903707
GZ0048	L-Aspartic acid	Amino acids and derivatives	GZ2697	FA 13:2	Lipids	-0.317323	1.42234e-05
GZ0048	L-Aspartic acid	Amino acids and derivatives	GZ2720	Quercetin-O-(O-malonyl)-glucoside	Flavonoids	-0.114632	0.125449
GZ0048	L-Aspartic acid	Amino acids and derivatives	GZ2730	luteolinC-hexosideO-rhamnoside-O-hexoside	Flavonoids	-0.04901	0.51353
GZ0048	L-Aspartic acid	Amino acids and derivatives	GZ2736	Chrysoeriol C-hexoside	Flavonoids	0.222905	0.00263251
GZ0048	L-Aspartic acid	Amino acids and derivatives	GZ2748	N',N"-p-coumaroyl-feruloyl putrescine	Alkaloids	-0.00677881	0.928037
GZ0048	L-Aspartic acid	Amino acids and derivatives	GZ2761	3’,4’,5’-Tricetin O-rutinoside	Flavonoids	-0.305103	3.11892e-05
GZ0048	L-Aspartic acid	Amino acids and derivatives	GZ2770	Tricin O-sinapoylhexoside	Flavonoids	-0.111601	0.135827
GZ0048	L-Aspartic acid	Amino acids and derivatives	GZ2773	Chrysoeriol-O-hexosyl O-feruloyl-O-hexoside	Flavonoids	-0.0341684	0.648852
GZ0048	L-Aspartic acid	Amino acids and derivatives	GZ2800	Tricin O-vanilloylhexoside	Flavonoids	-0.00569223	0.939548
GZ0048	L-Aspartic acid	Amino acids and derivatives	GZ2803	Chrysin 5-O-glucoside (Toringin)	Flavonoids	-0.168047	0.0241369
GZ0048	L-Aspartic acid	Amino acids and derivatives	GZ2808	chrysoeriol-C-hexoside-O-feruloyl-pentoside	Flavonoids	0.0382227	0.610454
GZ0048	L-Aspartic acid	Amino acids and derivatives	GZ2812	chrysoeriol-C-hexoside-O-feruloyl-O-pentoside	Flavonoids	0.0113331	0.87998
GZ0048	L-Aspartic acid	Amino acids and derivatives	GZ2860	Tricin-O-rutinoside	Flavonoids	0.0997689	0.182682
GZ0048	L-Aspartic acid	Amino acids and derivatives	GZ2867	Chrysin O-malonylhexoside	Flavonoids	-0.0922617	0.218014
GZ0048	L-Aspartic acid	Amino acids and derivatives	GZ2883	sinapoyl Ferulic acid	Organic acids	-0.213976	0.00392323
GZ0048	L-Aspartic acid	Amino acids and derivatives	GZ2895	Tricin O-phenylformic acid	Flavonoids	-0.0532618	0.477637
GZ0048	L-Aspartic acid	Amino acids and derivatives	GZ2910	Quercetin-C-hexoside	Flavonoids	0.157385	0.034858
GZ0048	L-Aspartic acid	Amino acids and derivatives	GZ2912	Kaempferol	Flavonoids	0.00335984	0.964296
GZ0048	L-Aspartic acid	Amino acids and derivatives	GZ2919	Tricin-C-hexoside-p-hydroxybenzoyl-succinyl-rhamnoside	Flavonoids	0.0230126	0.75912
GZ0048	L-Aspartic acid	Amino acids and derivatives	GZ2925	Tricin 4'-O-syringyl alcohol	Flavonoids	-0.125552	0.0930798
GZ0048	L-Aspartic acid	Amino acids and derivatives	GZ2954	Tricin -O-syringyl alcohol isomer	Flavonoids	-0.15767	0.0345268
GZ0048	L-Aspartic acid	Amino acids and derivatives	GZ3013	6-MethylCoumarin	Lignans and Coumarins	-0.0121996	0.87088
GZ0048	L-Aspartic acid	Amino acids and derivatives	GZ3060	Tricin 4'-O-syringic acid	Flavonoids	-0.167886	0.024275
GZ0048	L-Aspartic acid	Amino acids and derivatives	GZ3090	FA 11:3	Lipids	0.32802	6.95077e-06
GZ0048	L-Aspartic acid	Amino acids and derivatives	GZ3179	D-erythro-Dihydrosphingosine	Others	-0.0621753	0.407014
GZ0048	L-Aspartic acid	Amino acids and derivatives	GZ3187	DGMG (18:1)	Lipids	-0.0614087	0.412833
GZ0048	L-Aspartic acid	Amino acids and derivatives	GZ3191	DGMG (18:2) isomer2	Lipids	-0.0496217	0.508282
GZ0048	L-Aspartic acid	Amino acids and derivatives	GZ3192	MAG (18:3) isomer5	Lipids	-0.0718671	0.337699
GZ0048	L-Aspartic acid	Amino acids and derivatives	GZ3197	Cholesterol	Others	-0.0478507	0.523553
GZ0048	L-Aspartic acid	Amino acids and derivatives	GZ3199	LysoPE 18:3	Lipids	-0.0763749	0.30819
GZ0048	L-Aspartic acid	Amino acids and derivatives	GZ3204	LysoPC 15:1	Lipids	0.253575	0.000593261
GZ0048	L-Aspartic acid	Amino acids and derivatives	GZ3209	LysoPC 18:3 (2n isomer)	Lipids	-0.135965	0.068773
GZ0048	L-Aspartic acid	Amino acids and derivatives	GZ3211	LysoPC 16:0p	Lipids	0.261999	0.000381052
GZ0048	L-Aspartic acid	Amino acids and derivatives	GZ3213	LysoPC 14:0	Lipids	0.3551	1.00158e-06
GZ0048	L-Aspartic acid	Amino acids and derivatives	GZ3241	LysoPC 16:1 (2n isomer)	Lipids	-0.172008	0.0209496
GZ0048	L-Aspartic acid	Amino acids and derivatives	GZ3259	LysoPC 16:1	Lipids	-0.172253	0.0207653
GZ0048	L-Aspartic acid	Amino acids and derivatives	GZ3260	Glycidyl oleate	Lipids	-0.105731	0.15777
GZ0048	L-Aspartic acid	Amino acids and derivatives	GZ3267	lysoPE 20:5 (sn-2)	Lipids	-0.0466311	0.534204
GZ0048	L-Aspartic acid	Amino acids and derivatives	GZ3268	LysoPE 18:1	Lipids	-0.0694065	0.354542
GZ0048	L-Aspartic acid	Amino acids and derivatives	GZ3269	lysoPE 18:2 (sn-1)	Lipids	-0.0572751	0.445046
GZ0048	L-Aspartic acid	Amino acids and derivatives	GZ3279	LysoPC 18:2 (2n isomer)	Lipids	-0.12171	0.103611
GZ0048	L-Aspartic acid	Amino acids and derivatives	GZ3286	lysoPC 18:2 (sn-2)	Lipids	-0.149348	0.0453928
GZ0048	L-Aspartic acid	Amino acids and derivatives	GZ3290	LysoPC 15:0	Lipids	0.174164	0.0193732
GZ0048	L-Aspartic acid	Amino acids and derivatives	GZ3293	DGMG (18:2) isomer3	Lipids	0.00730016	0.922519
GZ0048	L-Aspartic acid	Amino acids and derivatives	GZ3301	4-Hydroxy-3,5-diisopropylbenzaldehyde	Phenolic acids	0.140326	0.0602632
GZ0048	L-Aspartic acid	Amino acids and derivatives	GZ3304	LysoPE 18:2 (2n isomer)	Lipids	0.112661	0.132124
GZ0048	L-Aspartic acid	Amino acids and derivatives	GZ3305	LPE 18:2	Lipids	0.116696	0.118742
GZ0048	L-Aspartic acid	Amino acids and derivatives	GZ3307	lysoPC 17:1 (sn-1)	Lipids	-0.10987	0.142039
GZ0048	L-Aspartic acid	Amino acids and derivatives	GZ3309	LysoPC 18:2	Lipids	0.0406088	0.588334
GZ0048	L-Aspartic acid	Amino acids and derivatives	GZ3319	MAG (18:3) isomer2	Lipids	0.0381484	0.611149
GZ0048	L-Aspartic acid	Amino acids and derivatives	GZ3326	lysoPE 16:0 (sn-2)	Lipids	0.133754	0.0734466
GZ0048	L-Aspartic acid	Amino acids and derivatives	GZ3329	LysoPC 14:1	Lipids	0.187375	0.0117778
GZ0048	L-Aspartic acid	Amino acids and derivatives	GZ3349	lysoPC 18:0p	Lipids	0.256626	0.000506249
GZ0048	L-Aspartic acid	Amino acids and derivatives	GZ3365	LysoPE 16:0	Lipids	0.252767	0.00061853
GZ0048	L-Aspartic acid	Amino acids and derivatives	GZ3379	LysoPC 18:3	Lipids	0.177644	0.0170448
GZ0048	L-Aspartic acid	Amino acids and derivatives	GZ3380	LysoPC 16:0 (2n isomer)	Lipids	0.193217	0.00935635
GZ0048	L-Aspartic acid	Amino acids and derivatives	GZ3399	LysoPC 18:1 (2n isomer)	Lipids	-0.146895	0.0490949
GZ0048	L-Aspartic acid	Amino acids and derivatives	GZ3400	LysoPC 18:0 (2n isomer)	Lipids	-0.148456	0.046711
GZ0048	L-Aspartic acid	Amino acids and derivatives	GZ3409	Punicic acid	Lipids	-0.264719	0.000329266
GZ0048	L-Aspartic acid	Amino acids and derivatives	GZ3410	FA 18:3	Lipids	-0.279999	0.000140751
GZ0048	L-Aspartic acid	Amino acids and derivatives	GZ3415	LysoPE 18:0 (2n isomer)	Lipids	0.160589	0.0312784
GZ0048	L-Aspartic acid	Amino acids and derivatives	GZ3430	LysoPC 18:1	Lipids	-0.0969797	0.195282
GZ0048	L-Aspartic acid	Amino acids and derivatives	GZ3431	LysoPC 20:4	Lipids	-0.160765	0.0310909
GZ0048	L-Aspartic acid	Amino acids and derivatives	GZ3445	FA 18:4	Lipids	-0.19647	0.00820843
GZ0048	L-Aspartic acid	Amino acids and derivatives	GZ3455	9-Hydroxy-(10E,12Z,15Z)-octadecatrienoic acid	Lipids	-0.26743	0.000284202
GZ0048	L-Aspartic acid	Amino acids and derivatives	GZ3483	FA 18:5	Lipids	0.336751	3.79622e-06
GZ0048	L-Aspartic acid	Amino acids and derivatives	GZ3497	Phthalic anhydride	Others	-0.0372763	0.619328
GZ0048	L-Aspartic acid	Amino acids and derivatives	GZ3507	LysoPC 18:0	Lipids	-0.132538	0.0761249
GZ0048	L-Aspartic acid	Amino acids and derivatives	GZ3509	Octadeca-11E,13E,15Z-trienoic acid	Lipids	-0.0823005	0.272052
GZ0048	L-Aspartic acid	Amino acids and derivatives	GZ3529	MG 18:4	Lipids	-0.189879	0.0106795
GZ0048	L-Aspartic acid	Amino acids and derivatives	GZ3547	MG 18:3	Lipids	-0.0535498	0.475256
GZ0048	L-Aspartic acid	Amino acids and derivatives	GZ3548	MAG (18:3) isomer4	Lipids	-0.0620461	0.407991
GZ0048	L-Aspartic acid	Amino acids and derivatives	GZ3549	lysoPE 20:1 (sn-2)	Lipids	0.0434871	0.562151
GZ0048	L-Aspartic acid	Amino acids and derivatives	GZ3563	Taurocholic acid	Organic acids	0.132207	0.0768663
GZ0048	L-Aspartic acid	Amino acids and derivatives	GZ3587	FA 18:2	Lipids	-0.0291475	0.69771
GZ0048	L-Aspartic acid	Amino acids and derivatives	GZ3602	MG 18:2	Lipids	0.041133	0.583524
GZ0048	L-Aspartic acid	Amino acids and derivatives	GZ3636	Menaquinone (K2)	Others	0.0468427	0.532348
GZ0056	L-Glutamic acid	Amino acids and derivatives	GZ0030	trans,trans-Muconic acid	Organic acids	0.386958	8.05276e-08
GZ0056	L-Glutamic acid	Amino acids and derivatives	GZ0031	3-N-Methyl-L-histidine	Amino acids and derivatives	0.113443	0.129446
GZ0056	L-Glutamic acid	Amino acids and derivatives	GZ0042	L-(+)-Arginine	Amino acids and derivatives	0.530953	1.75795e-14
GZ0056	L-Glutamic acid	Amino acids and derivatives	GZ0046	L-Histidine	Amino acids and derivatives	0.451003	2.10447e-10
GZ0056	L-Glutamic acid	Amino acids and derivatives	GZ0048	L-Aspartic acid	Amino acids and derivatives	0.640315	3.73211e-22
GZ0056	L-Glutamic acid	Amino acids and derivatives	GZ0056	L-Glutamic acid	Amino acids and derivatives	1	0
GZ0056	L-Glutamic acid	Amino acids and derivatives	GZ0060	L-Asparagine	Amino acids and derivatives	0.397793	3.20811e-08
GZ0056	L-Glutamic acid	Amino acids and derivatives	GZ0062	L-Glutamine	Amino acids and derivatives	0.638169	5.65857e-22
GZ0056	L-Glutamic acid	Amino acids and derivatives	GZ0064	L-Serine	Amino acids and derivatives	0.121086	0.105408
GZ0056	L-Glutamic acid	Amino acids and derivatives	GZ0070	L-Cysteine	Amino acids and derivatives	0.296	5.4749e-05
GZ0056	L-Glutamic acid	Amino acids and derivatives	GZ0071	D-Sorbitol	Others	0.00615846	0.934607
GZ0056	L-Glutamic acid	Amino acids and derivatives	GZ0073	L-Citrulline	Amino acids and derivatives	0.573516	3.9412e-17
GZ0056	L-Glutamic acid	Amino acids and derivatives	GZ0082	L-Threonine	Amino acids and derivatives	-0.0348055	0.642754
GZ0056	L-Glutamic acid	Amino acids and derivatives	GZ0086	D(+)-Melezitose	Others	-0.0976138	0.192364
GZ0056	L-Glutamic acid	Amino acids and derivatives	GZ0088	Glucose	Others	-0.204555	0.00587885
GZ0056	L-Glutamic acid	Amino acids and derivatives	GZ0095	Anthranilate O-hexosyl-O-hexoside	Phenolic acids	0.161055	0.0307841
GZ0056	L-Glutamic acid	Amino acids and derivatives	GZ0096	D-(+)-Sucrose	Others	0.170347	0.022239
GZ0056	L-Glutamic acid	Amino acids and derivatives	GZ0097	Galactinol	Nucleotide and derivatives	0.174279	0.0192916
GZ0056	L-Glutamic acid	Amino acids and derivatives	GZ0118	Citric acid	Organic acids	-0.218765	0.00317346
GZ0056	L-Glutamic acid	Amino acids and derivatives	GZ0128	Creatine	Organic acids	0.300284	4.21102e-05
GZ0056	L-Glutamic acid	Amino acids and derivatives	GZ0129	D-Xylonic acid	Organic acids	0.0465852	0.534607
GZ0056	L-Glutamic acid	Amino acids and derivatives	GZ0134	L(-)-Malic acid	Organic acids	0.134313	0.0722408
GZ0056	L-Glutamic acid	Amino acids and derivatives	GZ0138	3-Hydroxybutyrate	Organic acids	-0.288041	8.81913e-05
GZ0056	L-Glutamic acid	Amino acids and derivatives	GZ0140	Pyruvic acid	Organic acids	0.177342	0.0172362
GZ0056	L-Glutamic acid	Amino acids and derivatives	GZ0144	Uridine 5'-diphospho-D-glucose	Nucleotide and derivatives	0.531414	1.65297e-14
GZ0056	L-Glutamic acid	Amino acids and derivatives	GZ0158	Deoxyribose 5-phosphate	Nucleotide and derivatives	-0.0821414	0.272983
GZ0056	L-Glutamic acid	Amino acids and derivatives	GZ0160	Quinic acid	Phenolic acids	0.293574	6.34064e-05
GZ0056	L-Glutamic acid	Amino acids and derivatives	GZ0167	NADP	Others	0.354938	1.01379e-06
GZ0056	L-Glutamic acid	Amino acids and derivatives	GZ0169	Glutathione reduced form	Amino acids and derivatives	0.340741	2.86172e-06
GZ0056	L-Glutamic acid	Amino acids and derivatives	GZ0173	Adenosine 5'-monophosphate	Nucleotide and derivatives	0.476875	1.31019e-11
GZ0056	L-Glutamic acid	Amino acids and derivatives	GZ0181	3-Hydroxypropanoic acid	Organic acids	-0.186002	0.012421
GZ0056	L-Glutamic acid	Amino acids and derivatives	GZ0187	Glutathione oxidized	Amino acids and derivatives	0.492317	2.22855e-12
GZ0056	L-Glutamic acid	Amino acids and derivatives	GZ0197	Uridine 5'-monophosphate	Nucleotide and derivatives	0.203566	0.00612781
GZ0056	L-Glutamic acid	Amino acids and derivatives	GZ0200	L-(-)-Tyrosine	Amino acids and derivatives	-0.00230224	0.975531
GZ0056	L-Glutamic acid	Amino acids and derivatives	GZ0215	L-Leucine	Amino acids and derivatives	-0.0484316	0.518519
GZ0056	L-Glutamic acid	Amino acids and derivatives	GZ0216	Aminomalonic acid	Organic acids	0.26263	0.00036841
GZ0056	L-Glutamic acid	Amino acids and derivatives	GZ0217	Succinic acid	Organic acids	-0.106252	0.155719
GZ0056	L-Glutamic acid	Amino acids and derivatives	GZ0238	3-(6-Hydroxy-3,4-dioxo-1,5-cyclohexadien-1-yl)-L-alanine	Amino acids and derivatives	0.270462	0.000240643
GZ0056	L-Glutamic acid	Amino acids and derivatives	GZ0243	Hypoxanthine-9-β-D-arabinofuranoside	Nucleotide and derivatives	0.303899	3.36354e-05
GZ0056	L-Glutamic acid	Amino acids and derivatives	GZ0250	Guanosine	Nucleotide and derivatives	-0.243915	0.000968066
GZ0056	L-Glutamic acid	Amino acids and derivatives	GZ0257	5-Hydroxy-L-tryptophan	Amino acids and derivatives	0.135096	0.0705787
GZ0056	L-Glutamic acid	Amino acids and derivatives	GZ0260	Diethyl phosphate	Organic acids	-0.0318546	0.671197
GZ0056	L-Glutamic acid	Amino acids and derivatives	GZ0267	7-Methylxanthine	Nucleotide and derivatives	-0.00115454	0.987728
GZ0056	L-Glutamic acid	Amino acids and derivatives	GZ0270	4-Pyridoxic acid	Others	-0.325951	7.9998e-06
GZ0056	L-Glutamic acid	Amino acids and derivatives	GZ0276	Gallic acid	Phenolic acids	0.128871	0.084682
GZ0056	L-Glutamic acid	Amino acids and derivatives	GZ0278	Kynurenic acid O-hexside	Organic acids	0.24812	0.000784053
GZ0056	L-Glutamic acid	Amino acids and derivatives	GZ0284	Xanthosine	Nucleotide and derivatives	0.156047	0.0364536
GZ0056	L-Glutamic acid	Amino acids and derivatives	GZ0296	2,5-dihydroxy benzoic acid O-hexside	Phenolic acids	0.0141447	0.850517
GZ0056	L-Glutamic acid	Amino acids and derivatives	GZ0302	Cyclic AMP	Nucleotide and derivatives	0.136273	0.0681409
GZ0056	L-Glutamic acid	Amino acids and derivatives	GZ0307	Adenosine	Nucleotide and derivatives	0.00956833	0.89856
GZ0056	L-Glutamic acid	Amino acids and derivatives	GZ0314	Homovanilloyl quinic acid	Phenolic acids	-0.120119	0.108238
GZ0056	L-Glutamic acid	Amino acids and derivatives	GZ0316	Salicylic acid O-glucoside	Others	-0.06269	0.403133
GZ0056	L-Glutamic acid	Amino acids and derivatives	GZ0329	L-Phenylalanine	Amino acids and derivatives	0.139047	0.0626638
GZ0056	L-Glutamic acid	Amino acids and derivatives	GZ0353	3-Hydroxy-3-methyl butyric acid	Organic acids	-0.118493	0.113133
GZ0056	L-Glutamic acid	Amino acids and derivatives	GZ0377	N6-Succinyl Adenosine	Nucleotide and derivatives	0.261937	0.000382335
GZ0056	L-Glutamic acid	Amino acids and derivatives	GZ0382	Homogentisic acid	Organic acids	0.185754	0.0125405
GZ0056	L-Glutamic acid	Amino acids and derivatives	GZ0386	quinic acid-hexoside-hexoside	Organic acids	-0.407583	1.35696e-08
GZ0056	L-Glutamic acid	Amino acids and derivatives	GZ0403	N-p-Coumaroyl hydroxyagmatine	Alkaloids	-0.397565	3.27186e-08
GZ0056	L-Glutamic acid	Amino acids and derivatives	GZ0407	Syringaldehyde O-glucoside	Others	-0.347959	1.69914e-06
GZ0056	L-Glutamic acid	Amino acids and derivatives	GZ0419	Syringic acid O-glucoside	Phenolic acids	-0.338107	3.45001e-06
GZ0056	L-Glutamic acid	Amino acids and derivatives	GZ0438	Neochlorogenic acid (5-O-Caffeoylquinic acid)	Phenolic acids	0.00320199	0.965973
GZ0056	L-Glutamic acid	Amino acids and derivatives	GZ0439	L-Tryptophan	Amino acids and derivatives	0.245717	0.000884829
GZ0056	L-Glutamic acid	Amino acids and derivatives	GZ0446	3-O-p-coumaroyl quinic acid O-hexoside	Phenolic acids	0.178502	0.0165095
GZ0056	L-Glutamic acid	Amino acids and derivatives	GZ0450	Protocatechuic acid	Phenolic acids	0.0579868	0.4394
GZ0056	L-Glutamic acid	Amino acids and derivatives	GZ0457	Cyanidin O-syringic acid	Anthocyanins	-0.0132252	0.860132
GZ0056	L-Glutamic acid	Amino acids and derivatives	GZ0460	Protocatechuic acid O-glucoside	Phenolic acids	0.120876	0.106017
GZ0056	L-Glutamic acid	Amino acids and derivatives	GZ0461	2-Methylglutaric acid	Organic acids	-0.1341	0.0726977
GZ0056	L-Glutamic acid	Amino acids and derivatives	GZ0495	3,4-Dihydroxybenzeneacetic acid	Organic acids	0.131103	0.0793859
GZ0056	L-Glutamic acid	Amino acids and derivatives	GZ0505	Kynurenic acid	Organic acids	0.0386573	0.606398
GZ0056	L-Glutamic acid	Amino acids and derivatives	GZ0511	5-O-p-coumaroyl shikimic acid O-hexoside	Phenolic acids	0.000877641	0.990671
GZ0056	L-Glutamic acid	Amino acids and derivatives	GZ0525	5-hydroxyhexanoic acid	Organic acids	0.510774	2.37911e-13
GZ0056	L-Glutamic acid	Amino acids and derivatives	GZ0526	Flavin adenine dinucleotide (FAD)	Nucleotide and derivatives	0.264605	0.000331296
GZ0056	L-Glutamic acid	Amino acids and derivatives	GZ0528	2-Isopropylmalate	Organic acids	0.656233	1.53209e-23
GZ0056	L-Glutamic acid	Amino acids and derivatives	GZ0532	Tricetin-O-diglucoside	Flavonoids	-0.000525278	0.994416
GZ0056	L-Glutamic acid	Amino acids and derivatives	GZ0543	Chlorogenic acid (3-O-Caffeoylquinic acid)	Phenolic acids	0.0156803	0.83451
GZ0056	L-Glutamic acid	Amino acids and derivatives	GZ0548	1-O-p-Coumaroyl quinic acid	Phenolic acids	0.142286	0.0567308
GZ0056	L-Glutamic acid	Amino acids and derivatives	GZ0574	Terephthalic acid	Organic acids	0.286105	9.88236e-05
GZ0056	L-Glutamic acid	Amino acids and derivatives	GZ0578	4-O-Caffeoyl quinic acid (criptochlorogenic acid)	Phenolic acids	-0.00377726	0.959864
GZ0056	L-Glutamic acid	Amino acids and derivatives	GZ0581	Pyrrole-2-carboxylic acid	Amino acids and derivatives	0.114902	0.124559
GZ0056	L-Glutamic acid	Amino acids and derivatives	GZ0593	Protocatechuic aldehyde	Phenolic acids	0.0122624	0.870222
GZ0056	L-Glutamic acid	Amino acids and derivatives	GZ0604	4-Hydroxybenzoic acid	Organic acids	-0.0738473	0.324521
GZ0056	L-Glutamic acid	Amino acids and derivatives	GZ0609	Luteolin-C-pentosyl-C-hexoside	Flavonoids	0.315079	1.64716e-05
GZ0056	L-Glutamic acid	Amino acids and derivatives	GZ0611	Caffeic acid O-glucoside	Phenolic acids	0.0287976	0.701165
GZ0056	L-Glutamic acid	Amino acids and derivatives	GZ0619	Quercetin-C-hexoside-hexoside-glucuronic acid-hexoside	Flavonoids	0.191786	0.00990471
GZ0056	L-Glutamic acid	Amino acids and derivatives	GZ0622	luteolin-C-pentoside-hexoside	Flavonoids	0.151181	0.0427816
GZ0056	L-Glutamic acid	Amino acids and derivatives	GZ0627	1-O-beta-D-Glucopyranosyl sinapate	Phenolic acids	-0.0623525	0.405675
GZ0056	L-Glutamic acid	Amino acids and derivatives	GZ0633	Cyanidin O-diacetyl-hexoside-O-glyceric acid	Anthocyanins	-0.0954713	0.202354
GZ0056	L-Glutamic acid	Amino acids and derivatives	GZ0639	5-O-p-Coumaroylquinic acid	Phenolic acids	0.256962	0.000497409
GZ0056	L-Glutamic acid	Amino acids and derivatives	GZ0646	Caffeic acid	Phenolic acids	-0.0963859	0.198045
GZ0056	L-Glutamic acid	Amino acids and derivatives	GZ0660	Vanillic acid	Phenolic acids	-0.058343	0.436591
GZ0056	L-Glutamic acid	Amino acids and derivatives	GZ0673	Luteolin-C-hexoside-hexoside-feruloyl-hexoside	Flavonoids	0.314585	1.70103e-05
GZ0056	L-Glutamic acid	Amino acids and derivatives	GZ0674	luteolin-O-feruloylhexoside-C-hexoside-C-hexoside	Flavonoids	0.230175	0.00188065
GZ0056	L-Glutamic acid	Amino acids and derivatives	GZ0681	Luteolin 6-C-hexoside-8-C-pentoside	Flavonoids	0.0569217	0.447865
[truncated: 143,163 more rows]

## Sheet: S4
Supplementary table 4. Metabolite CV Statistics.
Class_I	Group	CV_Range	Mean	Median
Alkaloids	Secondary metabolites	36.17-110.62	69.4528	66.0765
Flavonoids	Secondary metabolites	11.84-1233.59	125.911	51.0229
Phenolic acids	Secondary metabolites	16.54-592.48	96.8868	49.7142
Lignans and Coumarins	Secondary metabolites	44.61-55.07	48.7987	47.7566
Anthocyanins	Secondary metabolites	376.02-439.79	413.034	415.738
Nucleotide and derivatives	Primary metabolism	22.64-72.41	41.4423	35.01
Organic acids	Primary metabolism	11.39-71.57	46.0242	32.8189
Amino acids and derivatives	Primary metabolism	19.86-83.65	38.35	34.78
Lipids	Primary metabolism	11.81-173.00	56.8393	45.6651
										ia

## Sheet: S5
Supplementary table 5. Metabolic quantitative trait loci (mQTLs) results of RIL population.
TraitName	Metabolite	Class	Replicates	Chromosome	LOD	PVE (%)	Add	Left. cM	Right. cM	Peak. cM	Left. Mb	Right. Mb	Peak. Mb	mGWAS (Wei W et al, 2021)
GZ0936	Unknown	Unknown	Rep1,Rep2	1	2.77698	4.89	-0.105377	0.6	10.7	3.7	0.127286	1.12506	0.530988
GZ2832	Unknown	Unknown	Rep1,Rep2	1	3.09881	9	-0.125119	1.9	12	6.3	0.371573	1.20607	0.62325
GZ2683	Unknown	Unknown	Rep1,Rep2	1	3.0599	4.59	-0.156452	5	15.1	12	0.530988	1.56922	1.20607
GZ2451	Unknown	Unknown	Rep1,Rep2	1	4.01137	12.24	-0.20293	9.3	19.4	14.3	0.894422	1.9287	1.49344
GZ2783	Unknown	Unknown	Rep1,Rep2	1	2.75497	7.8	-0.340928	9.3	19.4	14.3	0.894422	1.9287	1.49344
GZ0729	Unknown	Unknown	Rep1,Rep2	1	6.22451	12.72	0.201611	33.7	42.6	38.5	3.41547	4.27236	4.03237
GZ2444	Unknown	Unknown	Rep1,Rep2	1	5.75155	12.25	-0.207228	45.4	55.5	51	4.86309	5.89712	5.46999
GZ2280	Unknown	Unknown	Rep1,Rep2	1	3.01226	4.96	-0.158609	57.9	68	61.2	5.98019	6.61984	6.14726
GZ2050	Unknown	Unknown	Rep1,Rep2	1	2.79996	4.69	-0.221523	70.7	80.8	75.9	6.92162	7.90013	7.66793
GZ0419	Syringic acid O-glucoside	Phenolic acids	Rep1,Rep2	1	2.80924	7.6	-0.165159	87.7	97.8	97.7	8.69147	23.0742	23.0742
GZ0240	Unknown	Unknown	Rep1,Rep2	1	3.1438	7.63	-0.15582	91.0001	101.1	96.7001	10.0634	24.1615	22.2622
GZ2328	Unknown	Unknown	Rep1,Rep2	1	14.0228	29	0.451225	91.0001	99.9	95.9	10.0634	24.1615	12.2421
GZ1070	Unknown	Unknown	Rep1,Rep2	1	5.02163	9.3	-0.1991	94.7001	99.8	95.5001	10.9317	23.6823	11.5217
GZ1943	Unknown	Unknown	Rep1,Rep2	1	2.72758	5.98	-0.103565	94.7001	101	98.1001	10.9317	24.1615	23.2488
GZ1939	4-Pyridoxic acid O-hexoside	Others	Rep1,Rep2	1	2.67553	4.47	-0.105089	101.5	111.6	105.5	24.2441	28.4224	26.0355
GZ2174	Unknown	Unknown	Rep1,Rep2	1	3.45253	10.95	-0.329402	104	114.1	105.2	25.5441	28.4224	26.0355
GZ2872	Unknown	Unknown	Rep1,Rep2	1	3.00637	6.64	-0.429134	104	114.1	114	25.5441	28.4224	28.4224
GZ2056	N-(4'-O-glycosyl)-p-coumaroyl agmatine	Alkaloids	Rep1,Rep2	1	3.4274	7.12	-0.263201	105.1	115.2	113.7	26.0355	28.4224	28.4224
GZ2083	Unknown	Unknown	Rep1,Rep2	1	3.31547	6.16	-0.312994	105.1	115.2	111.9	26.0355	28.4224	28.4224
GZ2194	N-p-Coumaroyl agmatine	Alkaloids	Rep1,Rep2	1	3.56559	6.67	-0.218248	105.1	115.2	111.3	26.0355	28.4224	28.4224
GZ2196	Unknown	Unknown	Rep1,Rep2	1	4.32029	7.06	-0.206468	105.1	115.2	109.6	26.0355	28.4224	27.1905
GZ3376	Unknown	Unknown	Rep1,Rep2	1	2.8814	5.78	-0.456521	105.1	115.2	112.5	26.0355	28.4224	28.4224
GZ2189	Unknown	Unknown	Rep1,Rep2	1	4.3276	6.9	-0.203235	105.2	115.2	109.6	26.0355	28.4224	27.1905
GZ3437	Unknown	Unknown	Rep1,Rep2	1	3.25152	6.61	-0.505695	105.5	114.1	112.9	26.0355	28.4224	28.4224
GZ3025	Unknown	Unknown	Rep1,Rep2	1	3.68762	8.04	-0.375241	105.6	114.1	109.3	26.4496	28.4224	27.1905
GZ2796	Unknown	Unknown	Rep1,Rep2	1	3.07944	6.37	-0.365842	106.5	114.1	114	26.6369	28.4224	28.4224
GZ2864	Unknown	Unknown	Rep1,Rep2	1	3.97975	8.24	-0.379478	107.4	114.1	112.9	26.7801	28.4224	28.4224
GZ2861	Unknown	Unknown	Rep1,Rep2	1	3.65761	7.75	-0.339835	107.5	114.1	112.9	26.998	28.4224	28.4224
GZ2862	Unknown	Unknown	Rep1,Rep2	1	4.82976	9.36	-0.650427	107.9	115.2	115.1	26.998	28.4224	28.4224
GZ2215	Unknown	Unknown	Rep1,Rep2	1	3.07949	5	-0.159878	122.9	133	126.5	29.6358	30.4424	29.6358
GZ2281	p-Aminobenzoate	Phenolic acids	Rep1,Rep2	1	2.64443	3.37	0.0925922	124.2	134.3	130.4	29.6358	30.6523	29.9749
GZ0436	Unknown	Unknown	Rep1,Rep2	1	4.25113	8.98	0.479463	126.9	136.9	132.1	29.6358	30.8596	30.3077
GZ0659	Unknown	Unknown	Rep1,Rep2	1	4.58737	8.85	0.163467	126.9	136.9	131.9	29.6358	30.8596	30.3077
GZ1739	Unknown	Unknown	Rep1,Rep2	1	2.55434	5.33	-0.185219	126.9	136.9	131.9	29.6358	30.8596	30.3077
GZ2411	Unknown	Unknown	Rep1,Rep2	1	3.69529	8.6	0.326853	126.9	136.9	131.7	29.6358	30.8596	30.3077
GZ0329	L-Phenylalanine	Amino acids and derivatives	Rep1,Rep2	1	3.26855	10.3	-0.123026	127.6	137.7	133.1	29.6358	31.5083	30.4424
GZ0661	Unknown	Unknown	Rep1,Rep2	1	6.21726	12.47	0.218422	127.6	137.7	132.5	29.6358	31.5083	30.359
GZ2241	Unknown	Unknown	Rep1,Rep2	1	5.38478	9.12	-0.117089	127.6	137.7	133.1	29.6358	31.5083	30.4424
GZ2016	Unknown	Unknown	Rep1,Rep2	1	8.07876	19.01	-0.328007	129	139	133.9	29.787	31.5973	30.5765
GZ0994	Unknown	Unknown	Rep1,Rep2	1	3.43888	6.82	0.288313	129.6	139.7	134.6	29.8911	31.6498	30.6523
GZ0641	Unknown	Unknown	Rep1,Rep2	1	4.55509	6.66	0.149667	130.3	140.4	135.8	29.9749	31.6498	30.7597
GZ0642	Unknown	Unknown	Rep1,Rep2	1	3.50293	2.51	0.115111	130.3	140.4	135.3	29.9749	31.6498	30.7193
GZ0679	Unknown	Unknown	Rep1,Rep2	1	3.51199	6.68	0.0502424	130.3	140.4	135.3	29.9749	31.6498	30.7193
GZ2495	Unknown	Unknown	Rep1,Rep2	1	5.34476	13.71	0.17811	130.3	140.4	135.3	29.9749	31.6498	30.7193
GZ2022	Unknown	Unknown	Rep1,Rep2	1	9.70544	18.07	-0.190695	130.7	139	134	30.0765	31.5973	30.5765
GZ2952	Unknown	Unknown	Rep1,Rep2	1	4.22777	9.83	0.153472	131.4	141.5	136.4	30.2437	31.8584	30.8117
GZ0446	3-O-p-coumaroyl quinic acid O-hexoside	Phenolic acids	Rep1,Rep2	1	5.17622	12.64	0.262045	135.2	143.8	140.2	30.7193	32.1047	31.6498
GZ0462	Unknown	Unknown	Rep1,Rep2	1	4.50275	10.81	0.410415	135.2	143.8	140.2	30.7193	32.1047	31.6498
GZ0548	1-O-p-Coumaroyl quinic acid	Phenolic acids	Rep1,Rep2	1	5.90425	11.95	0.323355	135.2	143.5	140.2	30.7193	32.1047	31.6498
GZ0635	Unknown	Unknown	Rep1,Rep2	1	3.44115	9.16	0.266606	135.2	145.3	140.2	30.7193	32.2805	31.6498
GZ0638	Unknown	Unknown	Rep1,Rep2	1	4.73289	12.6	0.288612	135.2	144.7	140.3	30.7193	32.1856	31.6498
GZ0639	5-O-p-Coumaroylquinic acid	Phenolic acids	Rep1,Rep2	1	5.31447	12.22	0.193955	135.2	143.7	140.2	30.7193	32.1047	31.6498
GZ0640	Unknown	Unknown	Rep1,Rep2	1	6.57423	12.25	0.193052	135.2	143	135.8	30.7193	32.0691	30.7597
GZ0664	Unknown	Unknown	Rep1,Rep2	1	3.63726	8.42	0.328141	135.2	144.6	140.2	30.7193	32.1392	31.6498
GZ0703	3-O-p-Coumaroyl quinic acid	Phenolic acids	Rep1,Rep2	1	6.03413	12.55	0.201681	135.2	143.5	140.2	30.7193	32.1047	31.6498
GZ0789	p-Coumaric acid	Phenolic acids	Rep1,Rep2	1	4.02762	2.25	0.0859802	135.2	143.7	140.2	30.7193	32.1047	31.6498
GZ0843	Unknown	Unknown	Rep1,Rep2	1	5.71899	15.72	0.4339	135.2	143.4	140.2	30.7193	32.1047	31.6498
GZ1145	Unknown	Unknown	Rep1,Rep2	1	2.58261	7.88	0.200645	135.2	145.3	140.2	30.7193	32.2805	31.6498
GZ2027	Unknown	Unknown	Rep1,Rep2	1	5.63786	16.73	-0.367891	135.2	144.9	140.7	30.7193	32.1856	31.7619
GZ2959	Unknown	Unknown	Rep1,Rep2	1	2.76947	5.27	-0.203003	135.2	144.7	140.2	30.7193	32.1856	31.6498
GZ0375	Unknown	Unknown	Rep1,Rep2	1	3.62604	10.61	0.392924	135.9	142	141.9	30.7597	31.8584	31.8584
GZ0451	Unknown	Unknown	Rep1,Rep2	1	4.27003	13	0.220006	135.9	145	140.5	30.7597	32.1856	31.6498
GZ0611	Caffeic acid O-glucoside	Phenolic acids	Rep1,Rep2	1	6.8054	14.22	0.186494	135.9	143.8	142.3	30.7597	32.1047	31.9642
GZ2035	Unknown	Unknown	Rep1,Rep2	1	4.97078	15.77	-0.214329	135.9	146	140.9	30.7597	32.2805	31.7619
GZ2181	Unknown	Unknown	Rep1,Rep2	1	4.93407	12.45	0.385264	135.9	145.7	142.3	30.7597	32.2805	31.9642
GZ2261	Unknown	Unknown	Rep1,Rep2	1	8.2879	20.19	0.524401	135.9	143.8	140.7	30.7597	32.1047	31.7619
GZ2292	3-O-Feruloyl quinic acid	Phenolic acids	Rep1,Rep2	1	5.58022	13.25	0.468049	135.9	145.9	142.3	30.7597	32.2805	31.9642
GZ2397	Unknown	Unknown	Rep1,Rep2	1	8.17768	18.25	0.531788	135.9	144.5	140.6	30.7597	32.1392	31.7619
GZ2408	1-O-Feruloyl quinic acid	Phenolic acids	Rep1,Rep2	1	4.04086	9.02	0.331302	135.9	146	142.3	30.7597	32.2805	31.9642
GZ2580	3-Hydroxy-4-methoxycinnamic acid	Phenolic acids	Rep1,Rep2	1	4.89909	10.26	0.199305	135.9	146	142.3	30.7597	32.2805	31.9642
GZ2025	Unknown	Unknown	Rep1,Rep2	1	6.94366	19.12	-0.400193	136.4	144.4	142.3	30.8117	32.1392	31.9642
GZ2041	Unknown	Unknown	Rep1,Rep2	1	7.41963	17.07	0.395506	136.5	143.8	140.2	30.8117	32.1047	31.6498
GZ0435	Unknown	Unknown	Rep1,Rep2	1	4.10002	10.39	0.261182	136.7	144.8	142.3	30.8596	32.1856	31.9642
GZ0485	Unknown	Unknown	Rep1,Rep2	1	2.95611	7.31	0.193037	136.7	145.7	140.8	30.8596	32.2805	31.7619
GZ0434	Unknown	Unknown	Rep1,Rep2	1	4.19542	10.41	0.253807	136.8	144.5	142.3	30.8596	32.1392	31.9642
GZ1147	4-Methoxycinnamic acid	Phenolic acids	Rep1,Rep2	1	4.60512	10.52	0.226222	136.8	143.8	140.2	30.8596	32.1047	31.6498
GZ0388	Unknown	Unknown	Rep1,Rep2	1	5.01047	12.4	0.315513	139	143.8	142.3	31.5973	32.1047	31.9642
GZ0452	Unknown	Unknown	Rep1,Rep2	1	4.96839	12.77	0.219111	139	145.8	140.3	31.5973	32.2805	31.6498
GZ0590	Unknown	Unknown	Rep1,Rep2	1	3.97957	9.03	0.351048	139	143.4	140.6	31.5973	32.1047	31.7619
GZ2206	Unknown	Unknown	Rep1,Rep2	1	5.49426	13.19	0.29395	139	147	142.7	31.5973	32.4142	32.0691
GZ2365	Unknown	Unknown	Rep1,Rep2	1	7.71368	13.69	0.179381	139	143.3	140.2	31.5973	32.0691	31.6498
GZ2629	Unknown	Unknown	Rep1,Rep2	1	3.3159	7.73	0.13706	139	145.3	142.3	31.5973	32.2805	31.9642
GZ2320	Unknown	Unknown	Rep1,Rep2	1	7.09305	15.13	0.224957	139.1	143.8	142.3	31.5973	32.1047	31.9642
GZ2364	Unknown	Unknown	Rep1,Rep2	1	10.2056	24.35	0.281209	139.1	143.2	140.2	31.5973	32.0691	31.6498
GZ2429	Unknown	Unknown	Rep1,Rep2	1	6.19489	14.15	0.211688	139.1	144.7	140.4	31.5973	32.1856	31.6498
GZ2301	Unknown	Unknown	Rep1,Rep2	1	4.67268	10.59	0.194167	139.2	148	143	31.5973	32.465	32.0691
GZ2363	Unknown	Unknown	Rep1,Rep2	1	9.49342	24.75	0.272456	139.2	143.4	140.2	31.5973	32.1047	31.6498
GZ2360	Unknown	Unknown	Rep1,Rep2	1	14.9169	27.11	0.333088	139.3	143.3	140.5	31.5973	32.0691	31.6498
GZ2488	Unknown	Unknown	Rep1,Rep2	1	14.9838	33.62	0.633046	139.3	143.4	140.7	31.5973	32.1047	31.7619
GZ2563	Unknown	Unknown	Rep1,Rep2	1	15.0648	33.51	0.619779	139.3	143.6	140.6	31.5973	32.1047	31.7619
GZ0486	Unknown	Unknown	Rep1,Rep2	1	3.20528	7.88	0.201477	139.4	144.8	141.4	31.5973	32.1856	31.8584
GZ2019	Unknown	Unknown	Rep1,Rep2	1	8.5515	17.96	-0.253148	139.5	144.4	142.3	31.5973	32.1392	31.9642
GZ2139	Unknown	Unknown	Rep1,Rep2	1	6.0248	15.16	0.339886	139.6	146.5	142.9	31.5973	32.3619	32.0691
GZ2131	Unknown	Unknown	Rep1,Rep2	1	13.4155	22.76	0.385879	139.8	143.4	142.3	31.6498	32.1047	31.9642
GZ0481	Unknown	Unknown	Rep1,Rep2	1	4.02347	8.17	0.231379	140.1	143.2	141.4	31.6498	32.0691	31.8584
GZ2576	Unknown	Unknown	Rep1,Rep2	1	12.7493	21.49	0.458387	140.1	143.4	142.3	31.6498	32.1047	31.9642
GZ2137	Unknown	Unknown	Rep1,Rep2	1	10.7724	23.93	0.392841	140.2	143.6	142.3	31.6498	32.1047	31.9642
GZ2074	Unknown	Unknown	Rep1,Rep2	1	9.91915	22.02	0.42678	140.3	143.8	142.3	31.6498	32.1047	31.9642
GZ2138	Unknown	Unknown	Rep1,Rep2	1	11.1604	24.55	0.417903	140.3	143.6	142.3	31.6498	32.1047	31.9642
GZ2207	Unknown	Unknown	Rep1,Rep2	1	9.79874	17.18	0.350397	140.3	143.7	142.3	31.6498	32.1047	31.9642
GZ0511	5-O-p-coumaroyl shikimic acid O-hexoside	Phenolic acids	Rep1,Rep2	1	5.90574	15.24	0.524232	141.4	143.7	141.5	31.8584	32.1047	31.8584
GZ2317	Unknown	Unknown	Rep1,Rep2	1	3.5191	5.97	0.376368	143.1	153.2	148.1	32.0691	33.3478	32.465
GZ2255	Unknown	Unknown	Rep1,Rep2	1	6.6995	12.48	0.448785	144.7	154.7	149.8	32.1856	33.7351	32.8042
GZ2177	Unknown	Unknown	Rep1,Rep2	1	3.65975	7.45	0.315008	148.9	159	156.1	32.5436	34.5993	33.9497
GZ2381	Unknown	Unknown	Rep1,Rep2	1	3.04758	7.35	0.416559	149.7	159.8	154.3	32.8042	34.7723	33.7351
GZ2256	Unknown	Unknown	Rep1,Rep2	2	12.8859	24.94	0.822873	0	6.5	0.400001	0.041972	0.698311	0.16508	SNP 2:68815 (1.7E-10)
GZ2256	Unknown	Unknown	Rep1,Rep2	2	14.4567	27.26	0.872458	2	5.6	3.9	0.359832	0.608977	0.608977
GZ2907	Unknown	Unknown	Rep1,Rep2	2	3.44543	11.99	-0.321756	30.2	38.8	35.2	2.74944	3.25469	2.98282
GZ0821	Unknown	Unknown	Rep1,Rep2	2	8.73854	21.22	-0.582026	41.3	51.1	45.6	3.33605	4.1405	3.53724
GZ0919	Unknown	Unknown	Rep1,Rep2	2	12.0335	25.57	1.09439	44.6	51.8	48.9	3.53724	4.17803	3.99121
GZ0449	Unknown	Unknown	Rep1,Rep2	2	13.4612	23.54	0.735153	44.8	51.7	49.3	3.53724	4.1405	3.99121
GZ1746	Unknown	Unknown	Rep1,Rep2	2	2.99823	4.85	-0.176812	44.8	54.9	49.8	3.53724	4.55124	4.05092
GZ0276	Gallic acid	Phenolic acids	Rep1,Rep2	2	7.76814	13.48	-0.216641	46.2	56.3	51.2	3.53724	4.74553	4.1405
GZ2716	Unknown	Unknown	Rep1,Rep2	2	3.90099	9.66	-0.536119	59.3	68.3	63.2001	5.2523	6.17894	5.61397
GZ2615	Unknown	Unknown	Rep1,Rep2	2	7.57601	15.63	0.324507	60.3	68.3	63.2001	5.36798	6.17894	5.61397
GZ2617	Unknown	Unknown	Rep1,Rep2	2	10.3284	20.94	0.420771	61.8	68.3	63.1	5.48591	6.17894	5.61397
GZ0884	Unknown	Unknown	Rep1,Rep2	2	3.57428	6.88	0.280744	64.1	74.2	70.4	5.72314	6.99993	6.78994
GZ0464	Unknown	Unknown	Rep1,Rep2	2	6.69058	13.12	0.36545	75.8	85.9	81.3	7.18116	8.60864	7.58675
GZ0258	Unknown	Unknown	Rep1,Rep2	2	3.80367	10.51	0.239577	77.7	87.3	82.2001	7.35976	8.83364	7.72431
GZ2020	Unknown	Unknown	Rep1,Rep2	2	4.3512	11.95	0.189441	77.7	85.9	80.8001	7.35976	8.60864	7.58675
GZ2146	Unknown	Unknown	Rep1,Rep2	2	5.87103	13.78	0.299256	77.8	85.9	80.9	7.35976	8.60864	7.58675
GZ0257	5-Hydroxy-L-tryptophan	Amino acids and derivatives	Rep1,Rep2	2	5.51989	11.47	0.211672	77.9	88	81.8	7.35976	9.00642	7.72431
GZ0352	Unknown	Unknown	Rep1,Rep2	2	6.85606	14.45	0.186694	77.9	85.9	80.8001	7.35976	8.60864	7.58675
GZ2222	Unknown	Unknown	Rep1,Rep2	2	4.1061	12.1	0.591287	77.9	88	82.9001	7.35976	9.00642	7.81905
GZ2048	Unknown	Unknown	Rep1,Rep2	2	6.25147	14.94	0.155498	78.1	85.9	81.1	7.35976	8.60864	7.58675
GZ1886	Unknown	Unknown	Rep1,Rep2	2	5.67179	12.32	0.280883	80.0001	88	83.9001	7.48801	9.00642	7.95562
GZ0326	Unknown	Unknown	Rep1,Rep2	2	5.38652	12.26	0.188584	80.9	91	88.4001	7.58675	9.60104	9.08687
GZ0347	Unknown	Unknown	Rep1,Rep2	2	4.96619	11.61	0.158677	80.9	91	85.9	7.58675	9.60104	8.60864
GZ0439	L-Tryptophan	Amino acids and derivatives	Rep1,Rep2	2	7.1055	17.38	0.292702	80.9	91	85.9001	7.58675	9.60104	8.60864
GZ0442	Unknown	Unknown	Rep1,Rep2	2	7.11466	17.52	0.306438	80.9	91	85.9001	7.58675	9.60104	8.60864
GZ1883	Unknown	Unknown	Rep1,Rep2	2	5.33894	14.23	0.289014	80.9	91	85.9001	7.58675	9.60104	8.60864
GZ1885	Unknown	Unknown	Rep1,Rep2	2	5.81547	12.75	0.302194	80.9	90.8	81.7	7.58675	9.42388	7.72431
GZ1887	Unknown	Unknown	Rep1,Rep2	2	6.10703	12.01	0.30606	80.9	91	84.2	7.58675	9.60104	8.0358
GZ1925	Unknown	Unknown	Rep1,Rep2	2	3.43861	10	0.177249	80.9	91	85.9001	7.58675	9.60104	8.60864
GZ1928	Unknown	Unknown	Rep1,Rep2	2	5.51409	12.72	0.207083	80.9	90.7	85.9001	7.58675	9.42388	8.60864
[truncated: 914 more rows]

## Sheet: S6
Supplementary table 6. Metabolic quantitative trait loci (mQTLs) hotspot of RIL population.
[truncated: 12 more rows]

[truncated: 12 more sheets: S7, S8, S9, S10, S11, S12, S13, S14, S15, S16, S17, S18]
